# Supplementary material for: {N,N′-[2,2′-(Ethane-1,2-diyldisulfanediyl)di-o-phenyl­ene]bis­(quinoline-2-carboxamidato)}copper(II)
Source: Acta Crystallogr Sect E Struct Rep Online. 2011 May 28;67(Pt 6):m820–1. doi: 10.1107/S1600536811019581 (PMC3120416; doi:10.1107/S1600536811019581)
Supplement: Supplementary file 1 [file e-67-0m820-sup1.cif]

##############################################################################
###                                                                        ###
###           Electronic papers (Acta Crystallographica Section C)         ###
###                                                                        ###
##############################################################################
#                                                                            #
# This paper is published electronically. It meets the data-validation       #
# criteria for publication in Acta Crystallographica Section C.              #
# The submission has been checked by a Section C Co-editor though the text   #
# in _publ_section_comments is the responsibility of the authors.            #
#                                                                            #
# Electronic papers are listed in the printed contents pages of an issue of  #
# Acta Crystallographica Section C within two months of acceptance and are   #
# available by email and via the online contents pages for that issue.       #
#                                                                            #
# Software is freely available for graphical display of the structure(s) in  #
# this CIF.  For information consult the CIF home page http://www.iucr.org/  #
# cif/home.html                                                              #
#                                                                            #
#            Copyright International Union of Crystallography                #
#                                                                            #
##############################################################################
data_I
_audit_creation_method     SHELXL-97
_chemical_name_systematic
;
{<i>N</i>,<i>N</i>'-[2,2'-(Ethane-1,2-diyldisulfanediyl)di-<i>o</i>-
phenylene]bis(quinoline-2-carboxamidato)}copper(II)
;
_chemical_name_common     ?
_chemical_formula_moiety     'C34 H24 Cu N4 O2 S2'
_chemical_formula_sum     'C34 H24 Cu N4 O2 S2'
_chemical_formula_iupac     '[Cu (C34 H24 N4 O2 S2)]'
_chemical_formula_weight     648.23
_chemical_melting_point     ?
_symmetry_cell_setting     orthorhombic
_symmetry_space_group_name_H-M     'P c c n'
loop_
    _symmetry_equiv_pos_as_xyz
    'x, y, z'
    '-x+1/2, -y+1/2, z'
    '-x, y+1/2, -z+1/2'
    'x+1/2, -y, -z+1/2'
    '-x, -y, -z'
    'x-1/2, y-1/2, -z'
    'x, -y-1/2, z-1/2'
    '-x-1/2, y, z-1/2'
_cell_length_a     11.4124(15)
_cell_length_b     13.5097(18)
_cell_length_c     18.606(2)
_cell_angle_alpha     90.00
_cell_angle_beta     90.00
_cell_angle_gamma     90.00
_cell_volume     2868.6(7)
_cell_formula_units_Z     4
_cell_measurement_reflns_used     118
_cell_measurement_theta_min     17.753
_cell_measurement_theta_max     27.258
_cell_measurement_temperature     150(2)
_exptl_crystal_description     plate
_exptl_crystal_colour     green
_exptl_crystal_size_max     0.3
_exptl_crystal_size_mid     0.25
_exptl_crystal_size_min     0.08
_exptl_crystal_density_diffrn     1.501
_exptl_crystal_density_meas     ?
_exptl_crystal_density_method     'not measured'
_exptl_crystal_F_000     1332
_exptl_absorpt_coefficient_mu     0.947
_exptl_absorpt_correction_type     multi-scan
_exptl_absorpt_process_details     '(SADABS; Bruker, 2003)'
_exptl_absorpt_correction_T_min     0.770
_exptl_absorpt_correction_T_max     0.927
_exptl_special_details
;
;
_diffrn_ambient_temperature     150(2)
_diffrn_radiation_type     MoK\a
_diffrn_radiation_wavelength     0.71073
_diffrn_radiation_source     'fine-focus sealed tube'
_diffrn_radiation_monochromator     graphite
_diffrn_measurement_device_type     'Bruker SMART 100'
_diffrn_measurement_method     \w
_diffrn_detector_area_resol_mean     ?
_diffrn_reflns_number     21464
_diffrn_reflns_av_R_equivalents     0.0397
_diffrn_reflns_av_sigmaI/netI     0.0239
_diffrn_reflns_theta_min     2.19
_diffrn_reflns_theta_max     26.37
_diffrn_reflns_theta_full     26.37
_diffrn_measured_fraction_theta_max     0.995
_diffrn_measured_fraction_theta_full     0.995
_diffrn_reflns_limit_h_min     -14
_diffrn_reflns_limit_h_max     14
_diffrn_reflns_limit_k_min     -16
_diffrn_reflns_limit_k_max     15
_diffrn_reflns_limit_l_min     -23
_diffrn_reflns_limit_l_max     23
_diffrn_standards_number     ?
_diffrn_standards_interval_count     ?
_diffrn_standards_interval_time     ?
_diffrn_standards_decay_%     ?
_refine_special_details
;
Refinement of <i>F</i>^2^ against ALL reflections. The weighted <i>R</i>-factor
<i>wR</i> and goodness of fit <i>S</i> are based on <i>F</i>^2^, conventional
<i>R</i>-factors <i>R</i> are based on <i>F</i>, with <i>F</i> set to zero for
negative <i>F</i>^2^. The threshold expression of <i>F</i>^2^ >
\s(<i>F</i>^2^) is used only for calculating <i>R</i>-factors(gt) <i>etc</i>.
and is not relevant to the choice of reflections for refinement.
<i>R</i>-factors based on <i>F</i>^2^ are statistically about twice as large
as those based on <i>F</i>, and <i>R</i>-- factors based on ALL data will be
even larger.
;
_reflns_number_total     2926
_reflns_number_gt     2467
_reflns_threshold_expression     I>2\s(I)
_refine_ls_structure_factor_coef     Fsqd
_refine_ls_matrix_type     full
_refine_ls_R_factor_all     0.0510
_refine_ls_R_factor_gt     0.0412
_refine_ls_wR_factor_gt     0.1126
_refine_ls_wR_factor_ref     0.1192
_refine_ls_goodness_of_fit_ref     1.223
_refine_ls_restrained_S_all     1.223
_refine_ls_number_reflns     2926
_refine_ls_number_parameters     195
_refine_ls_number_restraints     0
_refine_ls_hydrogen_treatment     constr
_refine_ls_weighting_scheme     calc
_refine_ls_weighting_details
         'calc w=1/[\s^2^(Fo^2^)+(0.0720P)^2^+0.0000P] where P=(Fo^2^+2Fc^2^)/3'
_atom_sites_solution_hydrogens     geom
_atom_sites_solution_primary     direct
_atom_sites_solution_secondary     difmap
_refine_ls_shift/su_max     0.001
_refine_ls_shift/su_mean     0.000
_refine_diff_density_max     0.833
_refine_diff_density_min     -0.397
_refine_ls_extinction_method     none
_refine_ls_extinction_coef     ?
loop_
    _atom_type_symbol
    _atom_type_description
    _atom_type_scat_dispersion_real
    _atom_type_scat_dispersion_imag
    _atom_type_scat_source
    'C' 'C' 0.0033 0.0016
                         'International Tables Vol C Tables 4.2.6.8 and 6.1.1.4'
    'H' 'H' 0.0000 0.0000
                         'International Tables Vol C Tables 4.2.6.8 and 6.1.1.4'
    'O' 'O' 0.0106 0.0060
                         'International Tables Vol C Tables 4.2.6.8 and 6.1.1.4'
    'N' 'N' 0.0061 0.0033
                         'International Tables Vol C Tables 4.2.6.8 and 6.1.1.4'
    'S' 'S' 0.1246 0.1234
                         'International Tables Vol C Tables 4.2.6.8 and 6.1.1.4'
    'Cu' 'Cu' 0.3201 1.2651
                         'International Tables Vol C Tables 4.2.6.8 and 6.1.1.4'
_computing_data_collection     'SMART (Bruker, 2003)'
_computing_cell_refinement     'SAINT (Bruker, 2003)'
_computing_data_reduction     'SAINT (Bruker, 2003)'
_computing_structure_solution     'SHELXS97 (Sheldrick, 2008)'
_computing_structure_refinement     'SHELXL97 (Sheldrick, 2008)'
_computing_molecular_graphics     'SHELXTL (Sheldrick, 2008)'
_computing_publication_material     'SHELXL97 (Sheldrick, 2008)'
loop_
    _atom_site_type_symbol
    _atom_site_label
    _atom_site_fract_x
    _atom_site_fract_y
    _atom_site_fract_z
    _atom_site_U_iso_or_equiv
    _atom_site_adp_type
    _atom_site_calc_flag
    _atom_site_refinement_flags
    _atom_site_occupancy
    _atom_site_symmetry_multiplicity
    _atom_site_disorder_assembly
    _atom_site_disorder_group
    C C1 0.95359(19) 0.63312(18) 0.40463(12) 0.0287(5) Uani d . 1 1 . .
    C C2 0.97185(18) 0.72050(18) 0.45446(11) 0.0254(5) Uani d . 1 1 . .
    C C3 1.07936(19) 0.72879(19) 0.49149(13) 0.0324(6) Uani d . 1 1 . .
    H H3 1.1395 0.6837 0.4832 0.039 Uiso calc R 1 1 . .
    C C4 1.09359(19) 0.80390(19) 0.53956(12) 0.0326(6) Uani d . 1 1 . .
    H H4 1.1642 0.8112 0.5639 0.039 Uiso calc R 1 1 . .
    C C5 1.00127(18) 0.87021(17) 0.55221(11) 0.0267(5) Uani d . 1 1 . .
    C C6 1.0075(2) 0.9476(2) 0.60300(13) 0.0329(6) Uani d . 1 1 . .
    H H6 1.0766 0.9576 0.6285 0.040 Uiso calc R 1 1 . .
    C C7 0.9143(2) 1.0077(2) 0.61517(12) 0.0336(6) Uani d . 1 1 . .
    H H7 0.9200 1.0579 0.6492 0.040 Uiso calc R 1 1 . .
    C C8 0.8095(2) 0.99472(18) 0.57677(13) 0.0320(5) Uani d . 1 1 . .
    H H8 0.7460 1.0360 0.5858 0.038 Uiso calc R 1 1 . .
    C C9 0.80010(19) 0.92180(18) 0.52621(12) 0.0284(5) Uani d . 1 1 . .
    H H9 0.7308 0.9146 0.5004 0.034 Uiso calc R 1 1 . .
    C C10 0.89525(18) 0.85719(17) 0.51284(11) 0.0236(5) Uani d . 1 1 . .
    C C11 0.81073(18) 0.54899(17) 0.33282(11) 0.0260(5) Uani d . 1 1 . .
    C C12 0.85951(19) 0.45376(19) 0.33824(13) 0.0321(5) Uani d . 1 1 . .
    H H12 0.9200 0.4426 0.3707 0.039 Uiso calc R 1 1 . .
    C C13 0.8195(2) 0.37658(19) 0.29635(13) 0.0358(6) Uani d . 1 1 . .
    H H13 0.8535 0.3143 0.3010 0.043 Uiso calc R 1 1 . .
    C C14 0.7295(2) 0.39057(19) 0.24748(13) 0.0340(6) Uani d . 1 1 . .
    H H14 0.7045 0.3385 0.2186 0.041 Uiso calc R 1 1 . .
    C C15 0.6777(2) 0.48159(18) 0.24211(12) 0.0309(5) Uani d . 1 1 . .
    H H15 0.6162 0.4909 0.2100 0.037 Uiso calc R 1 1 . .
    C C16 0.71616(19) 0.56053(18) 0.28432(12) 0.0267(5) Uani d . 1 1 . .
    C C17 0.6849(2) 0.7377(2) 0.20459(13) 0.0427(7) Uani d . 1 1 . .
    H H17A 0.6677 0.6982 0.1623 0.051 Uiso calc R 1 1 . .
    H H17B 0.6410 0.7989 0.2005 0.051 Uiso calc R 1 1 . .
    Cu Cu 0.7500 0.7500 0.38326(2) 0.02369(16) Uani d S 1 2 . .
    N N1 0.84546(16) 0.63022(15) 0.37545(9) 0.0242(4) Uani d . 1 1 . .
    N N2 0.88397(15) 0.78305(15) 0.46349(9) 0.0245(4) Uani d . 1 1 . .
    O O 1.03533(14) 0.57507(15) 0.39668(10) 0.0433(5) Uani d . 1 1 . .
    S S 0.63335(5) 0.67137(5) 0.28325(3) 0.03301(19) Uani d . 1 1 . .
loop_
    _atom_site_aniso_label
    _atom_site_aniso_U_11
    _atom_site_aniso_U_22
    _atom_site_aniso_U_33
    _atom_site_aniso_U_12
    _atom_site_aniso_U_13
    _atom_site_aniso_U_23
    C1 0.0220(11) 0.0413(14) 0.0229(11) 0.0030(10) 0.0022(9) -0.0047(10)
    C2 0.0188(10) 0.0374(12) 0.0199(10) 0.0012(9) -0.0004(8) -0.0011(9)
    C3 0.0200(11) 0.0451(14) 0.0321(13) 0.0074(10) -0.0029(9) -0.0080(11)
    C4 0.0188(11) 0.0490(16) 0.0300(12) 0.0028(10) -0.0053(9) -0.0047(11)
    C5 0.0225(11) 0.0362(13) 0.0212(11) 0.0010(9) 0.0002(9) 0.0008(9)
    C6 0.0254(12) 0.0450(15) 0.0283(12) -0.0028(10) -0.0032(9) -0.0056(11)
    C7 0.0346(13) 0.0385(14) 0.0276(12) -0.0005(11) 0.0019(9) -0.0086(10)
    C8 0.0284(12) 0.0345(13) 0.0331(13) 0.0059(10) 0.0062(10) -0.0002(10)
    C9 0.0228(11) 0.0370(14) 0.0255(11) 0.0042(10) 0.0026(9) 0.0017(10)
    C10 0.0206(10) 0.0320(12) 0.0180(10) 0.0008(9) 0.0042(8) 0.0027(9)
    C11 0.0222(10) 0.0341(13) 0.0216(11) -0.0017(9) 0.0040(9) -0.0018(9)
    C12 0.0274(11) 0.0410(14) 0.0280(12) -0.0023(10) 0.0020(10) 0.0032(11)
    C13 0.0402(13) 0.0314(14) 0.0359(13) -0.0009(11) 0.0079(11) 0.0008(10)
    C14 0.0420(14) 0.0330(14) 0.0269(12) -0.0085(11) 0.0052(10) -0.0045(10)
    C15 0.0327(12) 0.0388(14) 0.0212(11) -0.0093(10) 0.0022(9) -0.0009(10)
    C16 0.0244(10) 0.0352(13) 0.0206(11) -0.0021(9) 0.0028(9) -0.0006(9)
    C17 0.0633(18) 0.0398(16) 0.0249(13) 0.0066(13) -0.0162(12) -0.0024(10)
    Cu 0.0172(2) 0.0340(3) 0.0199(2) -0.00048(15) 0.000 0.000
    N1 0.0192(9) 0.0337(11) 0.0199(9) 0.0004(8) 0.0008(7) -0.0029(8)
    N2 0.0174(8) 0.0361(10) 0.0201(9) 0.0009(8) 0.0012(7) 0.0021(8)
    O 0.0219(9) 0.0598(13) 0.0481(11) 0.0127(8) -0.0052(8) -0.0262(9)
    S 0.0244(3) 0.0392(4) 0.0354(4) 0.0007(2) -0.0049(2) -0.0076(3)
_geom_special_details
;
All e.s.d.'s (except the e.s.d. in the dihedral angle between two l.s. planes)
are estimated using the full covariance matrix. The cell e.s.d.'s are taken
into account individually in the estimation of e.s.d.'s in distances, angles
and torsion angles; correlations between e.s.d.'s in cell parameters are only
used when they are defined by crystal symmetry. An approximate (isotropic)
treatment of cell e.s.d.'s is used for estimating e.s.d.'s involving l.s.
planes.
;
loop_
    _geom_bond_atom_site_label_1
    _geom_bond_atom_site_label_2
    _geom_bond_site_symmetry_2
    _geom_bond_distance
    _geom_bond_publ_flag
    C1 O . 1.228(3) ?
    C1 N1 . 1.349(3) ?
    C1 C2 . 1.515(3) ?
    C2 N2 . 1.322(3) ?
    C2 C3 . 1.412(3) ?
    C3 C4 . 1.362(3) ?
    C3 H3 . 0.9300 ?
    C4 C5 . 1.403(3) ?
    C4 H4 . 0.9300 ?
    C5 C6 . 1.411(3) ?
    C5 C10 . 1.425(3) ?
    C6 C7 . 1.357(3) ?
    C6 H6 . 0.9300 ?
    C7 C8 . 1.405(3) ?
    C7 H7 . 0.9300 ?
    C8 C9 . 1.366(3) ?
    C8 H8 . 0.9300 ?
    C9 C10 . 1.415(3) ?
    C9 H9 . 0.9300 ?
    C10 N2 . 1.365(3) ?
    C11 C12 . 1.405(3) ?
    C11 N1 . 1.411(3) ?
    C11 C16 . 1.415(3) ?
    C12 C13 . 1.379(4) ?
    C12 H12 . 0.9300 ?
    C13 C14 . 1.385(4) ?
    C13 H13 . 0.9300 ?
    C14 C15 . 1.368(4) ?
    C14 H14 . 0.9300 ?
    C15 C16 . 1.395(3) ?
    C15 H15 . 0.9300 ?
    C16 S . 1.771(2) ?
    C17 C17 2_665 1.523(6) ?
    C17 S . 1.814(3) ?
    C17 H17A . 0.9700 ?
    C17 H17B . 0.9700 ?
    Cu N1 2_665 1.9561(19) ?
    Cu N1 . 1.956(2) ?
    Cu N2 . 2.1830(18) ?
    Cu N2 2_665 2.1830(18) ?
    Cu S . 2.5225(7) ?
    Cu S 2_665 2.5225(7) ?
loop_
    _geom_angle_atom_site_label_1
    _geom_angle_atom_site_label_2
    _geom_angle_atom_site_label_3
    _geom_angle_site_symmetry_1
    _geom_angle_site_symmetry_3
    _geom_angle
    _geom_angle_publ_flag
    O C1 N1 . . 128.9(2) ?
    O C1 C2 . . 117.83(19) ?
    N1 C1 C2 . . 113.24(19) ?
    N2 C2 C3 . . 123.1(2) ?
    N2 C2 C1 . . 118.12(19) ?
    C3 C2 C1 . . 118.7(2) ?
    C4 C3 C2 . . 118.9(2) ?
    C4 C3 H3 . . 120.6 ?
    C2 C3 H3 . . 120.6 ?
    C3 C4 C5 . . 119.7(2) ?
    C3 C4 H4 . . 120.1 ?
    C5 C4 H4 . . 120.1 ?
    C4 C5 C6 . . 123.2(2) ?
    C4 C5 C10 . . 118.2(2) ?
    C6 C5 C10 . . 118.6(2) ?
    C7 C6 C5 . . 121.0(2) ?
    C7 C6 H6 . . 119.5 ?
    C5 C6 H6 . . 119.5 ?
    C6 C7 C8 . . 120.5(2) ?
    C6 C7 H7 . . 119.7 ?
    C8 C7 H7 . . 119.7 ?
    C9 C8 C7 . . 120.5(2) ?
    C9 C8 H8 . . 119.8 ?
    C7 C8 H8 . . 119.8 ?
    C8 C9 C10 . . 120.4(2) ?
    C8 C9 H9 . . 119.8 ?
    C10 C9 H9 . . 119.8 ?
    N2 C10 C9 . . 119.90(19) ?
    N2 C10 C5 . . 121.08(19) ?
    C9 C10 C5 . . 119.0(2) ?
    C12 C11 N1 . . 124.1(2) ?
    C12 C11 C16 . . 116.7(2) ?
    N1 C11 C16 . . 119.1(2) ?
    C13 C12 C11 . . 121.4(2) ?
    C13 C12 H12 . . 119.3 ?
    C11 C12 H12 . . 119.3 ?
    C12 C13 C14 . . 120.9(2) ?
    C12 C13 H13 . . 119.6 ?
    C14 C13 H13 . . 119.6 ?
    C15 C14 C13 . . 119.4(2) ?
    C15 C14 H14 . . 120.3 ?
    C13 C14 H14 . . 120.3 ?
    C14 C15 C16 . . 120.6(2) ?
    C14 C15 H15 . . 119.7 ?
    C16 C15 H15 . . 119.7 ?
    C15 C16 C11 . . 121.0(2) ?
    C15 C16 S . . 118.16(17) ?
    C11 C16 S . . 120.48(17) ?
    C17 C17 S 2_665 . 115.10(14) ?
    C17 C17 H17A 2_665 . 108.5 ?
    S C17 H17A . . 108.5 ?
    C17 C17 H17B 2_665 . 108.5 ?
    S C17 H17B . . 108.5 ?
    H17A C17 H17B . . 107.5 ?
    N1 Cu N1 2_665 . 171.48(10) ?
    N1 Cu N2 2_665 . 105.76(8) ?
    N1 Cu N2 . . 80.21(7) ?
    N1 Cu N2 2_665 2_665 80.21(7) ?
    N1 Cu N2 . 2_665 105.76(8) ?
    N2 Cu N2 . 2_665 93.71(9) ?
    N1 Cu S 2_665 . 89.98(6) ?
    N1 Cu S . . 83.73(5) ?
    N2 Cu S . . 163.78(5) ?
    N2 Cu S 2_665 . 92.79(5) ?
    N1 Cu S 2_665 2_665 83.73(5) ?
    N1 Cu S . 2_665 89.98(6) ?
    N2 Cu S . 2_665 92.79(5) ?
    N2 Cu S 2_665 2_665 163.78(5) ?
    S Cu S . 2_665 84.93(3) ?
    C1 N1 C11 . . 120.39(19) ?
    C1 N1 Cu . . 117.11(16) ?
    C11 N1 Cu . . 121.92(14) ?
    C2 N2 C10 . . 118.88(18) ?
    C2 N2 Cu . . 108.28(15) ?
    C10 N2 Cu . . 132.55(14) ?
    C16 S C17 . . 104.70(12) ?
    C16 S Cu . . 93.79(7) ?
    C17 S Cu . . 102.48(9) ?
loop_
    _geom_torsion_atom_site_label_1
    _geom_torsion_atom_site_label_2
    _geom_torsion_atom_site_label_3
    _geom_torsion_atom_site_label_4
    _geom_torsion_site_symmetry_1
    _geom_torsion_site_symmetry_2
    _geom_torsion_site_symmetry_3
    _geom_torsion_site_symmetry_4
    _geom_torsion
    _geom_torsion_publ_flag
    O C1 C2 N2 . . . . -179.7(2) ?
    N1 C1 C2 N2 . . . . -0.6(3) ?
    O C1 C2 C3 . . . . -2.6(3) ?
    N1 C1 C2 C3 . . . . 176.5(2) ?
    N2 C2 C3 C4 . . . . 0.8(4) ?
    C1 C2 C3 C4 . . . . -176.1(2) ?
    C2 C3 C4 C5 . . . . 1.0(4) ?
    C3 C4 C5 C6 . . . . 177.6(2) ?
    C3 C4 C5 C10 . . . . -1.0(3) ?
    C4 C5 C6 C7 . . . . -177.6(2) ?
    C10 C5 C6 C7 . . . . 1.0(4) ?
    C5 C6 C7 C8 . . . . -0.6(4) ?
    C6 C7 C8 C9 . . . . -0.5(4) ?
    C7 C8 C9 C10 . . . . 1.2(4) ?
    C8 C9 C10 N2 . . . . 178.4(2) ?
    C8 C9 C10 C5 . . . . -0.8(3) ?
    C4 C5 C10 N2 . . . . -0.8(3) ?
    C6 C5 C10 N2 . . . . -179.5(2) ?
    C4 C5 C10 C9 . . . . 178.4(2) ?
    C6 C5 C10 C9 . . . . -0.3(3) ?
    N1 C11 C12 C13 . . . . 178.2(2) ?
    C16 C11 C12 C13 . . . . 2.2(3) ?
    C11 C12 C13 C14 . . . . -0.1(4) ?
    C12 C13 C14 C15 . . . . -1.7(4) ?
    C13 C14 C15 C16 . . . . 1.2(3) ?
    C14 C15 C16 C11 . . . . 1.0(3) ?
    C14 C15 C16 S . . . . -171.92(18) ?
    C12 C11 C16 C15 . . . . -2.7(3) ?
    N1 C11 C16 C15 . . . . -178.84(18) ?
    C12 C11 C16 S . . . . 170.09(16) ?
    N1 C11 C16 S . . . . -6.1(3) ?
    O C1 N1 C11 . . . . 4.6(4) ?
    C2 C1 N1 C11 . . . . -174.42(18) ?
    O C1 N1 Cu . . . . -166.8(2) ?
    C2 C1 N1 Cu . . . . 14.1(2) ?
    C12 C11 N1 C1 . . . . 24.9(3) ?
    C16 C11 N1 C1 . . . . -159.3(2) ?
    C12 C11 N1 Cu . . . . -164.14(16) ?
    C16 C11 N1 Cu . . . . 11.7(3) ?
    N2 Cu N1 C1 . . . . -15.69(15) ?
    N2 Cu N1 C1 2_665 . . . -106.81(16) ?
    S Cu N1 C1 . . . . 162.05(16) ?
    S Cu N1 C1 2_665 . . . 77.15(15) ?
    N2 Cu N1 C11 . . . . 173.02(17) ?
    N2 Cu N1 C11 2_665 . . . 81.90(16) ?
    S Cu N1 C11 . . . . -9.24(15) ?
    S Cu N1 C11 2_665 . . . -94.14(16) ?
    C3 C2 N2 C10 . . . . -2.6(3) ?
    C1 C2 N2 C10 . . . . 174.38(19) ?
    C3 C2 N2 Cu . . . . 171.95(19) ?
    C1 C2 N2 Cu . . . . -11.1(2) ?
    C9 C10 N2 C2 . . . . -176.6(2) ?
    C5 C10 N2 C2 . . . . 2.5(3) ?
    C9 C10 N2 Cu . . . . 10.4(3) ?
    C5 C10 N2 Cu . . . . -170.41(15) ?
    N1 Cu N2 C2 2_665 . . . -159.59(15) ?
    N1 Cu N2 C2 . . . . 14.17(15) ?
    N2 Cu N2 C2 2_665 . . . 119.54(17) ?
    S Cu N2 C2 . . . . 6.1(3) ?
    S Cu N2 C2 2_665 . . . -75.33(15) ?
    N1 Cu N2 C10 2_665 . . . 13.9(2) ?
    N1 Cu N2 C10 . . . . -172.3(2) ?
    N2 Cu N2 C10 2_665 . . . -66.97(17) ?
    S Cu N2 C10 . . . . 179.59(13) ?
    S Cu N2 C10 2_665 . . . 98.16(19) ?
    C15 C16 S C17 . . . . -83.65(19) ?
    C11 C16 S C17 . . . . 103.38(19) ?
    C15 C16 S Cu . . . . 172.39(17) ?
    C11 C16 S Cu . . . . -0.59(18) ?
    C17 C17 S C16 2_665 . . . -59.6(3) ?
    C17 C17 S Cu 2_665 . . . 37.8(3) ?
    N1 Cu S C16 2_665 . . . 178.82(9) ?
    N1 Cu S C16 . . . . 4.58(9) ?
    N2 Cu S C16 . . . . 12.6(2) ?
    N2 Cu S C16 2_665 . . . -100.98(9) ?
    S Cu S C16 2_665 . . . 95.11(7) ?
    N1 Cu S C17 2_665 . . . 72.85(11) ?
    N1 Cu S C17 . . . . -101.39(11) ?
    N2 Cu S C17 . . . . -93.4(2) ?
    N2 Cu S C17 2_665 . . . 153.05(11) ?
    S Cu S C17 2_665 . . . -10.85(9) ?
data_global
_journal_date_recd_electronic     2011-05-08
_journal_date_accepted     2011-05-24
_journal_name_full     'Acta Crystallographica, Section E'
_journal_year     2011
_journal_volume     67
_journal_issue      6
_journal_page_first     em820
_journal_page_last     em821
_journal_paper_category     QM
_journal_coeditor_code     QK2010
_publ_contact_author_name     'Soraia Meghdadi'
_publ_contact_author_address
;
Department of Chemistry, University of Isfahan 81746-73441, Iran
;
_publ_contact_author_email     'smeghdad@cc.iut.ac.ir'
_publ_contact_author_fax     '+98-311-3912350'
_publ_contact_author_phone     '+98-311-3913282'
_publ_section_title
;\
{<i>N</i>,<i>N</i>'-[2,2'-(Ethane-1,2-diyldisulfanediyl)di-<i>o</i>-\
phenylene]bis(quinoline-2-carboxamidato)}copper(II)
;
loop_
    _publ_author_name
    _publ_author_footnote
    _publ_author_address
    'Meghdadi, Soraia' .
;
Department of Chemistry, University of Isfahan,
Isfahan 81746-73441, Iran
;
    'Mirkhani, Valiollah' .
;
Department of Chemistry, University of Isfahan,
Isfahan 81746-73441, Iran
;
    'Ford, Peter C.' .
;
Department of Chemistry and Biochemistry, University of California,
Santa Barbara, California, 93106, USA
;
_publ_section_abstract
;
In the title compound, [Cu(C~34~H~24~N~4~O~2~S~2~)] or [Cu(bqdapte)], where
H~2~bqdapte is 1,2-{bis[2-(quinoline-2-carboxamido)phenyl]sulfanyl}ethane, the
Cu^II^ ion is coordinated to the dianionic hexadentate bqdapte^2-^ ligand by
two amide and two quinoline N atoms and two thioether S atoms. In the observed
conformation of the hexadentate ligand, the quinoline rings attain positions
related by a twofold axis. The Cu atom displays a Jahn--Teller-distorted
octahedral CuN~4~S~2~ geometry axially compressed along the two
<i>trans</i>-configured Cu---N~amidate~ bonds.
;
_publ_section_comment
;
The coordination chemistry of transition metal complexes with flexible hybrid
N,<i>S</i>-donor ligands has been the focus of growing attention (Sarkar <i>et
al</i>. 2009) due to their application in designing new molecular
architectures (Ronson <i>et al.</i>, 2006; Tavacoli <i>et al.</i>.,
2003; Xie
<i>et al.</i>., 2005) and in bioinorganic chemistry (Kouroulis <i>et
al.</i>
2009; Lee <i>et al.</i>, 2007). Many of these efforts have been
devoted to the
design and synthesis of new caboxamide ligands (Kouroulis <i>et al.</i>
2009;
Singh & Mukherjee 2005; Sunatsuki <i>et al.</i>, 1998; Zhang
<i>et al.</i>,
2004). The bioinorganic relevance of copper and its crucial role in
many
biological and catalytic functions have stimulated efforts towards the design,
synthesis, and characterization of copper complexes as models for providing
better understanding of biological systems and for the development of
efficient catalysts (Lee <i>et al.</i>, 2007; Zhang <i>et al.</i>,
2004). In
continuation of our studies on carboxamido metal complexes, we herein report
the synthesis and structure of the title compound,
[Cu(C~34~H~24~N~4~O~2~S~2~)], (<b>I</b>), and make a brief comparison with
reported structures.
The structure of complex (I), and the atomic numbering used, is shown in Fig.
1. The Cu(II) ion displays a Jahn-Teller distorted octahedral CuN~4~S~2~
geometry arising from the hexadentate thiocarboxamido ligand. This complex has
a 2-fold axis passing through Cu and the midpoint of C17 and its symmetry
related atom. Two quinoline nitrogen, two deprotonated amide nitrogen, and two
thioether sulfur bind copper(II) in <i>cis</i>, <i>trans</i>, and <i>cis</i>
orientations. The geometric parameters are listed below in the supplementary
materials. The angles at the metal center between <i>cis</i>-positioned donor
pairs span the range 80.23 (7) - 105.76 (8)\% and are close to those reported
for related complexes (Singh & Mukherjee, 2005; Zhang <i>et al.</i>,
2004).
The three <i>trans</i> angles, N1---Cu---N1^i^ 171.46 (10)\%, N2---Cu---S
163.79 (5)\%, and N2^i^---Cu---Si 163.79 (5)\%, deviate significantly from the
ideal value of 180\% for a regular octahedral structure. This is presumably
due to the structural demands imparted by the hexadentate ligand. The
dimethylene bridge of the five-membered CuS~2~C~2~ ring has <i>gauche</i>
conformation. The equatorial plane is occupied by two N atoms from quinoline
moieties at longer Cu--N distances [2.183(2) \%A] and two thioether sulfur
atoms [2.523(1) \%A]. The axial positions are occupied by the two amido
nitrogen atoms at shorter Cu--N1 distances [1.956 (2) \%A]. This Cu--N1 bond
distance lies in the range of normal values for copper(II) to deprotonated
amido nitrogen bond distances (Sunatsuki <i>et al.</i>, 1998). On the
other
hand, Cu--N2 bond distance is longer than normal value of 1.96--2.08 \%A for
the copper(II) to pyridyl nitrogen in related complexes. (Singh & Mukherjee,
2005; Sunatsuki <i>et al.</i>, 1998; Zhang <i>et al.</i>,
2004). In agreement
with findings on a pair of analogous Cu and Ni complexes with pyridine
replacing quinoline in the bqdapte ligand (Sunatsuki <i>et al.</i>,
1998), the
coordination of the copper(II) ion in the title compound can be described as a
Jahn-Teller distorted axially compressed (N1 and N1^i^) and equatorially
elongated octahedron (N2, S, N2^i^, S^i^).
;
_publ_section_acknowledgements
;
Partial support of this work by the Research Council of the University of
Isfahan is gratefully acknowledged. Also acknowledged is partial support from
the US National Science Foundation grant (NSF-CHE-0749524) to PCF.
;
_publ_section_references
;
Bruker  (2003). <i>SMART</i>, <i>SAINT</i> and <i>SADABS</i>. Bruker AXS
Inc., Madison, Wisconsin, USA.
Kouroulis, K. N., Hadjikakou, S. K., Kourkoumelis, N., Kubicki, M.,
Male, L., Hursthouse, M., Skoulika, S., Metsios, A. K., Tyurin, V. Y.,
Dolganov, A. V., Milaeva, E. R. & Hadjiliadis, N. (2009). <i>Dalton Trans.</i>
pp. 10446--10456.
Lee, D.-H., Hatcher, L. Q., Vance, M. A., Sarangi, R., Milligan, A. E.,
Narducci Sarjeant, A. A., Incarvito, C. D., Rheingold, A. L., Hodgson, K. O.,
Hedman, B., Solomon, E. I. & Karlin, K. D. (2007). <i>Inorg. Chem.</i>
<b>46</b>, 6056--6068.
Meghdadi, S., Mirkhani, V. & Ford, P. C. (2011). <i>Synth. Commun.</i>
In the press. <b>Any update?</b>
Ronson, T. K., Adams, H. & Ward, M. D. (2006). <i>CrystEngComm</i>,
<b>8</b>, 497--501.
Sarkar, S., Patra, A., Drew, M. G. B., Zangrando, E. & Chattopadhyay,
P. (2009). <i>Polyhedron</i>, <b>28</b>, 1--6.
Sheldrick, G. M. (2008). <i>Acta Cryst.</i> A<b>64</b>, 112--122.
Singh, A. K. & Mukherjee, R. (2005). <i>Inorg. Chem.</i> <b>44</b>,
5813--5819.
Sunatsuki, Y., Matsumoto, T., Fukushima, Y., Mimura, M., Hirohata, M.,
Matsumoto, N. & Kai, F. (1998). <i>Polyhedron</i>, <b>17</b>, 1943--1952.
Tavacoli, S., Miller, T. A., Paul, R. L., Jeffery, J. C. & Ward, M. D.
(2003). <i>Polyhedron</i>, <b>22</b>, 507--514.
Xie, Y. B., Li, J. R. & Bu, X. H. (2005). <i>Polyhedron</i>, <b>24</b>,
413--418.
Zhang, S., Tu, C., Wang, X., Yang, Z., Zhang, J., Lin, L., Ding, J. &
Guo, Z. (2004). <i>Eur. J. Inorg. Chem.</i> pp. 4028--4035.
;
_publ_section_related_literature
;
For general background to the applications of transition metal complexes of
hybrid <i>N</i>,<i>S</i>-donor ligands, see: Kouroulis <i>et al.</i>
(2009);
Lee <i>et al.</i> (2007); Ronson <i>et al.</i> (2006); Sarkar
<i>et al.</i>
(2009); Tavacoli <i>et al.</i> (2003); Xie <i>et al.</i>
(2005). For related
structures, see: Kouroulis <i>et al.</i> (2009); Sarkar <i>et al.</i>
(2009);
Singh & Mukherjee (2005); Sunatsuki <i>et al.</i> (1998); Zhang
<i>et al.</i>
(2004). For the synthesis of the ligand see: Meghdadi <i>et al.</i>
(2011).
;
_publ_section_exptl_prep
;
The ligand 1,4-bis[<i>o</i>-(quinoline-2-carboxamidophenyl)]-1,4-dithiobutane
(H~2~bqctb) was prepared according to a general method reported elsewhere
(Meghdadi <i>et al.</i>, 2011) by the reaction of quinaldic acid with
1,2-di(<i>o</i>-aminophenylthio)ethane (dapte) in the presence of triphenyl
phosphite (TPP) and in tetrabutylammonium bromide (TBAB) as the reaction
media.
The title complex was prepared as follows. To a stirring solution of H~2~bqctb
(58.6 mg, 0.1 mmol) in dichloromethane (20 ml) was added a solution of
Cu(CH~3~COO)~2~.H~2~O (20 mg, 0.1 mmol) in methanol (20 ml), and the mixture
was stirred for 4 h. The final reaction mixture was filtered and the filtrate
was left undisturbed for 24 h. Bright green crystals suitable for X-ray
crystallography were obtained by slow evaporation of the filtrate at room
temperature. The crystals were filtered off and washed with cold diethyl
ether-dichloromethane (9/1), and dried under vacuum. Yield: 71%.
;
_publ_section_exptl_refinement
;
Refinement of <i>F</i>^2^ against ALL reflections. The weighted <i>R</i>-factor
<i>wR</i> and goodness of fit <i>S</i> are based on <i>F</i>^2^, conventional
<i>R</i>-factors <i>R</i> are based on <i>F</i>, with <i>F</i> set to zero for
negative <i>F</i>^2^. The threshold expression of <i>F</i>^2^ >
\s(<i>F</i>^2^) is used only for calculating <i>R</i> factors(gt) <i>etc</i>.
and is not relevant to the choice of reflections for refinement.
<i>R</i>-factors based on <i>F</i>^2^ are statistically about twice as large
as those based on <i>F</i>, and <i>R</i>- factors based on ALL data will be
even larger.
;
