# Supplementary material for: {N,N′-[2,2′-(Ethane-1,2-diyldisulfanediyl)di-o-phenyl­ene]bis­(quinoline-2-carboxamidato)}copper(II)
Source: Acta Crystallogr Sect E Struct Rep Online. 2011 May 28;67(Pt 6):m820–1. doi: 10.1107/S1600536811019581 (PMC3120416; doi:10.1107/S1600536811019581)
Supplement: Supplementary file 2 [file e-67-0m820-Isup2.hkl]

# 
# h,k,l, Fc-squared, Fo-squared, sigma(Fo-squared) and status flag 
# 
data_I
_shelx_title ' f040810 in Pccn' 
_shelx_refln_list_code          4 
_shelx_F_calc_maximum      254.70 
_exptl_crystal_F_000      1332.00 
_reflns_d_resolution_high  0.8002 
 
loop_ 
 _symmetry_equiv_pos_as_xyz 
 'x, y, z' 
 '-x+1/2, -y+1/2, z' 
 '-x, y+1/2, -z+1/2' 
 'x+1/2, -y, -z+1/2' 
 '-x, -y, -z' 
 'x-1/2, y-1/2, -z' 
 'x, -y-1/2, z-1/2' 
 '-x-1/2, y, z-1/2' 
 
_cell_length_a    11.4124 
_cell_length_b    13.5097 
_cell_length_c    18.6060 
_cell_angle_alpha  90.000 
_cell_angle_beta   90.000 
_cell_angle_gamma  90.000 
 
_shelx_F_squared_multiplier     1.000 
 
loop_ 
 _refln_index_h 
 _refln_index_k 
 _refln_index_l 
 _refln_F_squared_calc 
 _refln_F_squared_meas 
 _refln_F_squared_sigma 
 _refln_observed_status 
   2   0   0    18088.34    17677.82    486.18 o 
   4   0   0      162.18      175.88     14.57 o 
   6   0   0       41.66       77.12     15.27 o 
   8   0   0     6765.50     6705.65    223.09 o 
  10   0   0      480.75      455.48     61.53 o 
  12   0   0      141.04      131.48     34.93 o 
   1   1   0    64526.09    55670.41    691.94 o 
   3   1   0     2621.21     2926.97     38.07 o 
   5   1   0      254.30      296.58     12.31 o 
   7   1   0     4988.76     5044.75     73.37 o 
   9   1   0    13264.81    14490.03    213.93 o 
  11   1   0       56.45       38.95     14.89 o 
  13   1   0        8.62        8.70     24.32 o 
   0   2   0     4164.95     4199.97    121.06 o 
   2   2   0      388.17      372.62     20.02 o 
   4   2   0      756.03     1000.58     17.84 o 
   6   2   0    12998.52    14392.49    186.79 o 
   8   2   0    13806.77    14854.91    254.80 o 
  10   2   0     4421.32     4804.80    129.03 o 
  12   2   0      684.11      728.28     36.54 o 
  14   2   0      799.20      842.58     75.58 o 
   1   3   0    14413.02    14270.38    200.64 o 
   3   3   0     3109.86     3191.42     53.57 o 
   5   3   0     7235.22     7548.36    101.89 o 
   7   3   0     1849.54     2022.34     46.02 o 
   9   3   0    13359.54    14744.45    221.87 o 
  11   3   0      570.27      512.25     30.49 o 
  13   3   0     1809.28     1986.38     59.67 o 
   0   4   0     7676.63     8103.24    257.23 o 
   2   4   0     9282.12     9546.88    211.22 o 
   4   4   0     3109.27     2976.96     46.39 o 
   6   4   0     8661.30     9354.64    143.09 o 
   8   4   0      204.10      158.79     14.95 o 
  10   4   0      106.98       60.90     15.79 o 
  12   4   0     2442.52     2481.57     85.39 o 
   1   5   0     5388.46     5798.32     71.95 o 
   3   5   0    59818.42    58430.65   1090.30 o 
   5   5   0     9925.86    10017.23    135.28 o 
   7   5   0      987.54      928.34     25.13 o 
   9   5   0      382.06      380.79     20.54 o 
  11   5   0      295.96      305.06     22.92 o 
  13   5   0     1680.46     1689.43     57.09 o 
   0   6   0     2869.81     2874.19     57.09 o 
   2   6   0     5129.25     5406.43     83.31 o 
   4   6   0    36900.65    36829.66    642.95 o 
   6   6   0     4989.48     5209.25     78.85 o 
   8   6   0       93.75       76.25     12.90 o 
  10   6   0      602.69      576.13     26.08 o 
  12   6   0      819.97      865.74     34.83 o 
   1   7   0     2009.17     1883.26     30.52 o 
   3   7   0     2812.36     2471.67     46.99 o 
   5   7   0     5459.96     5403.23     91.07 o 
   7   7   0      808.53      710.07     26.82 o 
   9   7   0      535.59      605.27     25.42 o 
  11   7   0     1503.35     1541.13     44.11 o 
   0   8   0     3987.36     3959.88     83.65 o 
   2   8   0     4675.33     4807.91     65.11 o 
   4   8   0     5176.19     5370.83     90.36 o 
   6   8   0     2340.64     2388.70     51.50 o 
   8   8   0       16.01       -2.20     16.30 o 
  10   8   0      896.98      891.77     38.26 o 
  12   8   0     3738.68     4830.68    180.12 o 
   1   9   0     2399.86     2302.78     37.61 o 
   3   9   0      654.01      564.01     20.17 o 
   5   9   0     4692.35     5265.40    135.19 o 
   7   9   0      968.65      943.20     31.87 o 
   9   9   0     1417.86     1244.54     48.72 o 
  11   9   0      710.29      862.52     72.70 o 
   0  10   0     5654.35     5653.28    109.16 o 
   2  10   0     1651.41     1610.11     34.69 o 
   4  10   0     2003.00     2259.19     49.29 o 
   6  10   0      145.16      190.77     36.71 o 
   8  10   0     2358.03     2433.08     69.40 o 
  10  10   0      739.98      899.70     51.26 o 
   1  11   0     9855.35    10645.27    148.73 o 
   3  11   0     2862.25     3008.12     63.09 o 
   5  11   0      228.72      259.41     25.29 o 
   7  11   0     1827.07     1988.53     90.36 o 
   9  11   0      118.73       84.98     33.13 o 
   0  12   0      716.24      799.67     75.10 o 
   2  12   0     2654.16     2868.73     72.85 o 
   4  12   0      121.40       92.89     27.20 o 
   6  12   0     1415.00     1346.64     50.57 o 
   8  12   0      538.99      577.99     40.97 o 
  10  12   0      616.22      802.20     65.36 o 
   1  13   0      644.19      711.83     53.83 o 
   3  13   0      626.20      691.80     52.40 o 
   5  13   0       25.09      -10.76     40.66 o 
   7  13   0      994.46     1025.25     48.48 o 
   9  13   0     1279.57     1438.47     95.64 o 
   0  14   0      113.68       83.20     52.91 o 
   2  14   0     2218.48     2397.19     91.78 o 
   4  14   0      149.66      160.30     38.34 o 
   6  14   0      247.71      224.78     99.14 o 
   1  15   0      379.20      395.19     81.16 o 
   3  15   0      464.04      413.21     76.44 o 
   5  15   0      210.74      208.19     87.23 o 
   0  16   0     1610.37     1623.29    117.34 o 
   2  16   0      652.55      761.94     98.08 o 
   1   1   1     2325.52     2441.48     23.34 o 
   2   1   1      275.26      285.74      5.55 o 
   3   1   1      208.77      220.79      5.97 o 
   4   1   1       25.84       23.39      3.52 o 
   5   1   1        1.21        1.99      3.52 o 
   6   1   1       51.76       57.40      4.96 o 
   7   1   1      203.20      197.24      8.02 o 
   8   1   1       12.02       20.45      5.77 o 
   9   1   1     2848.76     3090.62     41.26 o 
  10   1   1     2008.82     2161.00     33.27 o 
  11   1   1     1531.07     1574.17     33.45 o 
  12   1   1      111.10       89.99     14.50 o 
  13   1   1       19.65       21.44     15.93 o 
  14   1   1        4.45       44.80     35.66 o 
   1   2   1      455.98      504.89      6.93 o 
   2   2   1     2449.01     2946.67     26.54 o 
   3   2   1    12244.18    13464.48    120.87 o 
   4   2   1      137.12      105.53      5.33 o 
   5   2   1     3948.06     4405.04     42.59 o 
   6   2   1      278.65      294.82      8.57 o 
   7   2   1     1485.57     1451.59     19.72 o 
   8   2   1      543.76      531.48     13.19 o 
   9   2   1      225.30      179.52     12.65 o 
  10   2   1      338.08      306.23     18.13 o 
  11   2   1      585.87      523.13     21.27 o 
  12   2   1       72.71       58.17     14.47 o 
  13   2   1       12.56        4.12     13.64 o 
  14   2   1      250.83      186.89     48.03 o 
   1   3   1        3.27        5.59      2.66 o 
   2   3   1     7850.96     8798.94     74.84 o 
   3   3   1      257.31      205.72      8.32 o 
   4   3   1        3.06        5.89      3.46 o 
   5   3   1     3438.12     3905.25     41.15 o 
   6   3   1     4982.67     5622.91     57.22 o 
   7   3   1      961.34      947.60     15.49 o 
   8   3   1      142.84      116.52     13.87 o 
   9   3   1     1943.44     2105.24     33.32 o 
  10   3   1     1106.27     1071.96     28.62 o 
  11   3   1        6.17        0.97      9.94 o 
  12   3   1      275.73      245.99     17.66 o 
  13   3   1       37.25       27.29     17.38 o 
  14   3   1      441.20      433.94     59.61 o 
   1   4   1     6073.58     6740.80     60.33 o 
   2   4   1        0.40        1.23      3.24 o 
   3   4   1     2014.71     2113.13     27.25 o 
   4   4   1        0.42        0.95      4.32 o 
   5   4   1      133.26      147.91      6.95 o 
   6   4   1     3483.27     4031.48     55.01 o 
   7   4   1     2259.62     2372.06     30.20 o 
   8   4   1      319.95      306.02     12.88 o 
   9   4   1       10.96       -9.25      9.25 o 
  10   4   1       16.25       11.75     10.67 o 
  11   4   1      164.22      144.59     15.05 o 
  12   4   1       23.91        7.73     11.42 o 
  13   4   1      276.76      243.15     18.23 o 
   1   5   1     2469.60     2628.36     28.27 o 
   2   5   1     5546.25     6376.21     58.55 o 
   3   5   1     2301.45     2907.86     34.01 o 
   4   5   1     1851.17     2241.77     29.63 o 
   5   5   1     1945.18     2363.45     38.79 o 
   6   5   1     2830.23     2925.38     35.08 o 
   7   5   1        5.95        3.93      6.84 o 
   8   5   1      771.52      780.67     22.03 o 
   9   5   1       25.33        5.76      8.29 o 
  10   5   1       11.09        4.59      8.55 o 
  11   5   1       18.07        1.11      9.91 o 
  12   5   1       14.65        4.94     11.40 o 
  13   5   1      124.21      141.93     15.31 o 
   1   6   1      355.15      357.50     15.13 o 
   2   6   1      752.09      753.20     12.36 o 
   3   6   1      625.72      653.88     20.37 o 
   4   6   1       51.71       42.14      9.89 o 
   5   6   1      822.49      891.49     17.20 o 
   6   6   1      173.92      157.84     10.62 o 
   7   6   1      118.56       95.89      8.47 o 
   8   6   1      256.46      197.64     11.20 o 
   9   6   1      141.49      125.22     10.33 o 
  10   6   1       42.30       29.90      9.41 o 
  11   6   1     1500.25     1390.17     29.12 o 
  12   6   1      602.27      663.20     23.53 o 
  13   6   1      308.62      378.80     33.65 o 
   1   7   1     1518.96     1612.09     19.32 o 
   2   7   1      454.92      463.54     10.65 o 
   3   7   1     1420.54     1623.18     22.16 o 
   4   7   1       86.29       70.09      7.27 o 
   5   7   1       48.08       40.29      8.90 o 
   6   7   1     1184.89     1172.86     23.02 o 
   7   7   1       14.36        4.88      7.59 o 
   8   7   1       24.17       10.97      8.20 o 
   9   7   1        0.01        9.58      9.32 o 
  10   7   1       24.11       34.50      9.99 o 
  11   7   1      111.70      111.46     13.37 o 
  12   7   1       16.14       25.63     13.85 o 
   1   8   1      512.07      465.64     11.44 o 
   2   8   1      154.65      126.72      7.21 o 
   3   8   1       56.61       28.72      6.17 o 
   4   8   1       51.08       40.47      6.68 o 
   5   8   1     1087.72     1134.49     22.41 o 
   6   8   1      159.53      151.75     11.37 o 
   7   8   1      426.70      415.06     16.63 o 
   8   8   1       69.77       45.97     10.53 o 
   9   8   1      235.74      235.11     14.43 o 
  10   8   1      108.88      100.61     14.71 o 
  11   8   1     1370.53     1360.65     34.38 o 
  12   8   1        5.34       29.52     18.43 o 
   1   9   1       80.16       46.11      6.66 o 
   2   9   1     1634.53     1631.39     22.56 o 
   3   9   1      233.18      225.09      9.91 o 
   4   9   1       27.93       31.46      7.22 o 
   5   9   1       38.78       52.86      9.28 o 
   6   9   1      403.43      436.09     16.63 o 
   7   9   1        4.80       12.08     10.67 o 
   8   9   1      188.41      202.03     16.21 o 
   9   9   1       49.40       40.45     13.24 o 
  10   9   1      575.45      660.58     32.89 o 
  11   9   1       62.06       51.42     19.31 o 
  12   9   1       68.17       55.29     47.30 o 
   1  10   1      890.43      843.76     15.82 o 
   2  10   1       81.35       52.94      7.81 o 
   3  10   1     1167.26     1095.90     20.07 o 
   4  10   1       15.46        6.68      8.55 o 
   5  10   1       89.75       97.16     14.98 o 
   6  10   1      753.69      700.33     22.69 o 
   7  10   1      726.10      791.63     23.75 o 
   8  10   1      890.25      798.49     32.54 o 
   9  10   1       98.56      107.62     21.84 o 
  10  10   1      171.61      183.32     20.42 o 
  11  10   1      660.04      747.74     43.18 o 
   1  11   1      303.85      309.89     13.08 o 
   2  11   1     2033.74     2089.35     32.17 o 
   3  11   1      867.86      870.15     20.56 o 
   4  11   1      154.78      138.71     12.94 o 
   5  11   1       58.73       41.39     12.97 o 
   6  11   1      415.71      466.16     29.85 o 
   7  11   1      305.05      322.35     21.94 o 
   8  11   1      739.42      797.40     30.71 o 
   9  11   1      616.90      588.63     43.50 o 
  10  11   1      159.60      160.20     21.76 o 
   1  12   1      139.15      118.04     12.35 o 
   2  12   1      337.78      387.00     19.74 o 
   3  12   1      267.13      204.79     17.89 o 
   4  12   1      251.90      239.42     20.82 o 
   5  12   1      168.76      122.91     16.94 o 
   6  12   1      239.04      282.59     20.54 o 
   7  12   1      392.18      389.29     24.46 o 
   8  12   1      579.24      596.52     29.56 o 
   9  12   1       14.35       37.43     19.28 o 
  10  12   1       15.26       13.71     29.81 o 
   1  13   1       16.84       13.30     17.44 o 
   2  13   1      261.73      210.06     20.84 o 
   3  13   1     1081.54     1076.63     37.49 o 
   4  13   1      172.86      134.68     19.69 o 
   5  13   1        6.44      -12.40     17.57 o 
   6  13   1       10.41        3.81     17.76 o 
   7  13   1        5.80       32.90     20.09 o 
   8  13   1      212.09      281.61     30.03 o 
   9  13   1        0.26       30.78     45.23 o 
   1  14   1      197.33      170.81     27.89 o 
   2  14   1      306.44      309.51     31.74 o 
   3  14   1        0.36        4.51     21.17 o 
   4  14   1        1.87      -20.78     20.78 o 
   5  14   1       97.72       58.75     24.16 o 
   6  14   1        6.29       46.07     25.49 o 
   7  14   1      208.18      233.74     32.95 o 
   1  15   1      117.57       73.17     29.51 o 
   2  15   1      890.88      824.15     74.52 o 
   3  15   1        0.01        7.66     57.94 o 
   4  15   1      123.06      109.64     32.57 o 
   5  15   1        1.40      -15.04     32.14 o 
   6  15   1      108.17      168.05     50.29 o 
   1  16   1      311.78      339.12     43.09 o 
   2  16   1        3.86        8.07     58.82 o 
   3  16   1      437.94      445.03     67.36 o 
   0   0   2      146.59      165.48      6.01 o 
   1   0   2    46601.83    41364.18    571.45 o 
   2   0   2    64873.75    59544.84    733.17 o 
   3   0   2     2183.50     2423.07     35.18 o 
   4   0   2     3870.99     4415.75     60.99 o 
   5   0   2       19.79       11.35      5.72 o 
   6   0   2     6384.87     6904.70     94.53 o 
   7   0   2     5220.18     5215.91     75.43 o 
   8   0   2       14.24       -4.32      7.34 o 
   9   0   2    10413.03    11566.60    251.41 o 
  10   0   2     2415.94     2523.01     60.87 o 
  11   0   2     1909.80     2035.21     54.94 o 
  12   0   2      718.62      639.23     33.15 o 
  13   0   2      265.48      283.40     33.65 o 
  14   0   2      662.45      884.45     77.66 o 
   0   1   2    35717.23    32895.77    410.70 o 
   1   1   2      372.97      340.25      6.66 o 
   2   1   2     5085.29     5575.43     49.51 o 
   3   1   2     4319.59     4924.78     46.94 o 
   4   1   2     4404.79     4488.33     44.21 o 
   5   1   2     3257.11     3317.49     33.13 o 
   6   1   2     5822.30     5946.02     57.04 o 
   7   1   2       57.51       68.82      6.08 o 
   8   1   2     5269.70     5581.96     58.06 o 
   9   1   2        0.02       -4.56      6.71 o 
  10   1   2     7006.17     7866.69    163.47 o 
  11   1   2      261.32      216.26     14.03 o 
  12   1   2       59.24       54.70     13.84 o 
  13   1   2      609.98      713.43     33.09 o 
  14   1   2     1014.77      923.95     74.18 o 
   0   2   2    11520.71    11824.74    150.40 o 
   1   2   2    18832.17    19224.83    225.39 o 
   2   2   2     1366.40     1527.53     16.55 o 
   3   2   2      400.46      292.49     12.53 o 
   4   2   2       44.38       40.79      6.17 o 
   5   2   2    12291.58    13376.20    129.13 o 
   6   2   2     2803.99     3125.31     34.30 o 
   7   2   2     5526.01     5678.25     55.31 o 
   8   2   2       15.11       14.43      5.87 o 
   9   2   2     3604.68     3735.37     46.09 o 
  10   2   2      189.82      140.44     11.69 o 
  11   2   2      847.79      835.78     25.10 o 
  12   2   2      381.80      355.35     19.45 o 
  13   2   2     1352.35     1307.52     34.29 o 
  14   2   2      247.40      286.49     50.17 o 
   0   3   2     3890.43     4212.52     65.24 o 
   1   3   2    10366.69    10882.67     94.05 o 
   2   3   2     4504.69     4791.53     46.16 o 
   3   3   2        6.74        0.93      3.27 o 
   4   3   2     6262.26     6600.39     60.47 o 
   5   3   2      639.13      598.40     11.47 o 
   6   3   2     4016.15     3819.70     41.12 o 
   7   3   2       16.23       17.39      5.50 o 
   8   3   2     9791.94    10435.84    101.74 o 
   9   3   2     1660.85     1752.81     27.71 o 
  10   3   2      554.72      536.26     20.57 o 
  11   3   2      226.68      181.62     14.01 o 
  12   3   2     1925.13     1891.86     37.08 o 
  13   3   2        4.10       16.22     12.82 o 
   0   4   2     2424.13     2551.09     38.57 o 
   1   4   2       71.58       38.22      4.12 o 
   2   4   2      538.08      527.53      9.24 o 
   3   4   2    10238.13    10690.85     99.38 o 
   4   4   2      161.44      121.65      6.35 o 
   5   4   2    10578.62    11111.75     95.42 o 
   6   4   2     1378.10     1452.34     19.28 o 
   7   4   2     6855.94     7426.63     71.49 o 
   8   4   2      436.46      382.39     15.08 o 
   9   4   2     3509.92     3885.63     49.15 o 
  10   4   2      286.70      259.17     15.64 o 
  11   4   2      391.80      347.95     18.61 o 
  12   4   2       30.48       18.34     12.04 o 
  13   4   2      942.76      990.42     28.39 o 
   0   5   2     3135.01     3113.19     51.80 o 
   1   5   2        1.02       -2.04      3.71 o 
   2   5   2     6303.67     6526.98     60.71 o 
   3   5   2      588.51      645.37     11.01 o 
   4   5   2    15154.90    16002.96    136.21 o 
   5   5   2     3131.43     3770.82     41.67 o 
   6   5   2     7732.04     8136.13     77.05 o 
   7   5   2      356.12      346.34     11.43 o 
   8   5   2      870.06      902.13     19.73 o 
   9   5   2     2720.42     2800.18     39.38 o 
  10   5   2      180.93      147.18     12.58 o 
  11   5   2        6.92       -3.60     10.52 o 
  12   5   2     1244.80     1334.88     31.36 o 
  13   5   2      367.13      427.77     20.92 o 
   0   6   2     4610.64     5044.43    124.87 o 
   1   6   2     5479.67     5850.38     65.00 o 
   2   6   2      137.34      153.80     10.86 o 
   3   6   2     8860.12     9126.33     79.79 o 
   4   6   2     2040.19     2197.16     24.92 o 
   5   6   2     4662.08     4872.87     51.63 o 
   6   6   2      316.06      344.76     14.37 o 
   7   6   2     4027.89     4299.09     51.91 o 
   8   6   2     1078.61     1050.50     21.55 o 
   9   6   2      112.57      105.98     10.26 o 
  10   6   2      717.68      697.77     19.70 o 
  11   6   2     1200.56     1223.41     27.28 o 
  12   6   2      239.86      207.23     15.75 o 
  13   6   2     1499.31     1662.85     56.71 o 
   0   7   2     4754.85     4773.10     62.98 o 
   1   7   2     5325.74     5996.39     59.58 o 
   2   7   2     1097.35      935.95     16.05 o 
   3   7   2       16.18       11.34      4.90 o 
   4   7   2     4501.33     4298.94     46.41 o 
   5   7   2      115.21       96.90      8.10 o 
   6   7   2     3085.94     3167.92     72.96 o 
   7   7   2      799.59      783.72     18.65 o 
   8   7   2     2173.33     2281.36     34.65 o 
   9   7   2     1312.78     1358.52     26.50 o 
  10   7   2     2290.38     2373.33     37.93 o 
  11   7   2      134.89      101.98     18.09 o 
  12   7   2     1107.11     1082.60     32.40 o 
   0   8   2     1198.48     1212.54     23.86 o 
   1   8   2      997.46      802.11     13.51 o 
   2   8   2      238.19      236.29     13.12 o 
   3   8   2     3745.03     4005.50     41.99 o 
   4   8   2      448.13      497.81     14.17 o 
   5   8   2     4744.63     4821.66     55.97 o 
   6   8   2       10.94        8.02      8.01 o 
   7   8   2      309.16      310.19     15.15 o 
   8   8   2     1229.17     1255.28     26.91 o 
   9   8   2     3343.63     3355.22     50.50 o 
  10   8   2       60.49       78.02     13.12 o 
  11   8   2     1568.54     1693.67     37.60 o 
  12   8   2      178.33      184.47     19.78 o 
   0   9   2     2812.66     2778.83     43.11 o 
   1   9   2      733.48      671.48     14.39 o 
   2   9   2     4326.42     4496.16     51.87 o 
   3   9   2      572.68      672.95     24.07 o 
   4   9   2     1099.24     1065.88     20.34 o 
   5   9   2       77.05       71.19     12.04 o 
   6   9   2     2854.93     3162.56     49.36 o 
   7   9   2      111.63      131.39     13.70 o 
   8   9   2      539.10      523.83     23.18 o 
   9   9   2      124.72      111.82     15.46 o 
  10   9   2     1253.23     1180.92     31.88 o 
  11   9   2       10.09       60.16     25.87 o 
  12   9   2      890.65     1089.69     91.49 o 
   0  10   2      352.11      308.91     15.18 o 
   1  10   2     6632.88     6995.45     77.05 o 
   2  10   2      136.47      124.27     11.87 o 
   3  10   2     1552.44     1536.78     26.14 o 
   4  10   2      361.80      313.72     15.09 o 
   5  10   2     1104.60     1150.29     26.67 o 
   6  10   2      100.22       99.79     13.99 o 
   7  10   2      409.26      431.87     25.51 o 
   8  10   2      124.11       69.36     13.60 o 
   9  10   2      838.65      838.63     27.18 o 
  10  10   2       44.70       42.08     17.29 o 
  11  10   2      570.45      598.04     41.34 o 
   0  11   2     2823.02     2805.67     52.47 o 
   1  11   2     1758.63     1739.94     29.29 o 
   2  11   2     1824.30     1787.73     31.75 o 
   3  11   2        0.69       14.52      8.84 o 
   4  11   2     1471.55     1570.10     31.55 o 
   5  11   2      324.30      303.64     16.94 o 
   6  11   2      842.97      860.74     25.41 o 
   7  11   2       97.62       94.87     19.18 o 
   8  11   2      936.21     1006.50     32.75 o 
   9  11   2      213.40      239.61     22.03 o 
  10  11   2      539.53      581.60     31.12 o 
   0  12   2      572.75      600.63     29.01 o 
   1  12   2       10.46       -7.97     10.39 o 
   2  12   2     1083.95     1082.48     25.25 o 
   3  12   2     1991.42     2159.46     39.23 o 
   4  12   2      951.94      964.43     32.44 o 
   5  12   2      686.19      731.41     32.21 o 
   6  12   2       36.30       61.34     18.20 o 
   7  12   2     2861.39     2893.73     62.82 o 
   8  12   2     1002.68     1057.51     36.30 o 
   9  12   2      956.72     1007.74     37.41 o 
   0  13   2      992.69      901.07     55.19 o 
   1  13   2      112.12      129.63     17.75 o 
   2  13   2      354.22      343.22     21.92 o 
   3  13   2     1584.49     1468.12     40.18 o 
   4  13   2      383.12      366.01     25.76 o 
   5  13   2      741.17      732.42     33.67 o 
   6  13   2      676.32      642.85     50.64 o 
   7  13   2      177.24      188.30     24.34 o 
   8  13   2     1544.35     1607.95     48.06 o 
   9  13   2      491.79      500.32     67.84 o 
   0  14   2     2989.92     3179.45    108.36 o 
   1  14   2     1366.41     1456.86     50.59 o 
   2  14   2        0.26       -6.31     28.29 o 
   3  14   2      383.65      310.64     54.24 o 
   4  14   2      370.10      375.84     32.28 o 
   5  14   2      237.67      262.24     25.20 o 
   6  14   2       40.88       -0.20     20.00 o 
   7  14   2      396.44      455.55     32.72 o 
   0  15   2      140.30      148.82     41.44 o 
   1  15   2      324.70      281.85     34.07 o 
   2  15   2     1445.42     1397.51     78.69 o 
   3  15   2      125.65      157.48     54.22 o 
   4  15   2      338.81      369.51     94.51 o 
   5  15   2      153.14      169.45     31.49 o 
   6  15   2      362.25      486.67     85.31 o 
   0  16   2       61.92       13.87     40.17 o 
   1  16   2      448.28      475.18     47.81 o 
   2  16   2       14.78        4.76     41.42 o 
   3  16   2      443.79      470.47     61.63 o 
   1   1   3     6086.96     6868.24     60.23 o 
   2   1   3    21076.90    21774.39    192.71 o 
   3   1   3     8288.91     9790.55     85.31 o 
   4   1   3     8374.83     9745.80     82.03 o 
   5   1   3     1971.78     2339.28     26.38 o 
   6   1   3        5.83       24.25      4.96 o 
   7   1   3       41.07       54.49      6.81 o 
   8   1   3      496.74      465.82     12.08 o 
   9   1   3      223.37      192.44     11.93 o 
  10   1   3       12.01       21.16      8.62 o 
  11   1   3      282.77      285.05     15.54 o 
  12   1   3      258.96      212.96     17.90 o 
  13   1   3      272.28      267.81     20.09 o 
  14   1   3      105.11       77.72     40.17 o 
   1   2   3    49915.32    47772.13    518.05 o 
   2   2   3        3.60        0.34      3.37 o 
   3   2   3       36.67       23.70      3.68 o 
   4   2   3        0.33       -3.47      3.56 o 
   5   2   3     1285.34     1688.38     20.32 o 
   6   2   3      176.96      107.01      7.23 o 
   7   2   3     2935.85     3148.86     34.32 o 
   8   2   3      474.05      479.89     12.45 o 
   9   2   3        8.20       -1.37      7.07 o 
  10   2   3      661.62      631.10     18.48 o 
  11   2   3      359.80      312.60     16.42 o 
  12   2   3      263.15      248.41     18.16 o 
  13   2   3       21.67       36.17     14.01 o 
  14   2   3        8.47       17.98     39.01 o 
   1   3   3     1269.74     1415.66     18.34 o 
   2   3   3        5.17       -4.21      4.21 o 
   3   3   3      515.90      467.87      9.40 o 
   4   3   3      995.31     1183.15     15.69 o 
   5   3   3       75.45      112.15      7.47 o 
   6   3   3     1085.54      995.88     16.38 o 
   7   3   3      794.12      842.96     15.51 o 
   8   3   3     2704.57     2950.13     44.82 o 
   9   3   3      165.10      131.44      9.72 o 
  10   3   3     2998.14     3220.72     48.76 o 
  11   3   3     1165.37     1172.05     27.30 o 
  12   3   3     1036.54      987.55     26.58 o 
  13   3   3       48.11       40.38     14.95 o 
   1   4   3      465.87      428.60     10.04 o 
   2   4   3      187.98      179.29      8.26 o 
   3   4   3     5763.20     6034.98     58.68 o 
   4   4   3      585.08      580.71     11.51 o 
   5   4   3     3830.50     4275.30     47.84 o 
   6   4   3        9.95       16.73      5.33 o 
   7   4   3      976.84      909.39     16.47 o 
   8   4   3       17.56       21.18      6.93 o 
   9   4   3       52.81       56.55      8.73 o 
  10   4   3        0.72        4.41      8.91 o 
  11   4   3      198.49      181.21     14.42 o 
  12   4   3      134.36       94.45     14.06 o 
  13   4   3       38.66       26.48     13.75 o 
   1   5   3     3385.59     3699.14     37.43 o 
   2   5   3     1860.06     1904.92     21.09 o 
   3   5   3        7.36       20.79      4.81 o 
   4   5   3      134.65      122.09      6.74 o 
   5   5   3      249.94      335.27     10.02 o 
   6   5   3       76.09       83.63      7.70 o 
   7   5   3       82.86       92.06      7.83 o 
   8   5   3     1520.01     1597.47     25.52 o 
   9   5   3      131.28      126.82     10.94 o 
  10   5   3        0.50        7.66      9.35 o 
  11   5   3       79.45       59.12     11.91 o 
  12   5   3      139.09       98.42     13.99 o 
  13   5   3       16.19       34.92     13.93 o 
   1   6   3       85.85       94.56      7.40 o 
   2   6   3      144.81      174.35      7.59 o 
   3   6   3      603.52      631.44     15.60 o 
   4   6   3      317.35      380.34      9.86 o 
   5   6   3      362.58      419.69     11.09 o 
   6   6   3      624.45      683.89     14.66 o 
   7   6   3      227.70      207.94     12.54 o 
   8   6   3      275.32      263.37     13.97 o 
   9   6   3      603.21      609.04     22.83 o 
  10   6   3      560.79      598.39     22.37 o 
  11   6   3       72.10       85.65     13.29 o 
  12   6   3      206.50      191.00     18.65 o 
  13   6   3       28.35       24.73     23.43 o 
   1   7   3       84.24       90.72     12.07 o 
   2   7   3     6690.74     7604.05     71.93 o 
   3   7   3      979.98     1099.61     18.15 o 
   4   7   3      839.80      976.25     16.33 o 
   5   7   3      197.93      199.46      8.82 o 
   6   7   3      238.99      246.56     12.93 o 
   7   7   3        1.68       -6.86      7.43 o 
   8   7   3      264.74      267.70     13.73 o 
   9   7   3       17.73       19.52     10.83 o 
  10   7   3        0.07        8.93     11.71 o 
  11   7   3       45.80       31.97     13.96 o 
  12   7   3       21.13        6.32     14.32 o 
   1   8   3      136.99      112.41      9.60 o 
   2   8   3     1066.58     1098.12     20.15 o 
   3   8   3      582.24      512.21     13.61 o 
   4   8   3      353.25      352.21     13.31 o 
   5   8   3      463.23      477.80     14.92 o 
   6   8   3      964.28      910.29     23.35 o 
   7   8   3      850.11      732.54     29.58 o 
   8   8   3        9.28       -5.52      9.91 o 
   9   8   3      666.00      671.31     22.68 o 
  10   8   3       75.40       92.19     13.66 o 
  11   8   3      412.69      472.94     23.14 o 
  12   8   3      282.35      349.80     23.29 o 
   1   9   3       97.03       74.97      8.04 o 
   2   9   3      271.77      249.25     16.31 o 
   3   9   3      812.11      821.89     17.15 o 
   4   9   3       81.73       51.41      9.47 o 
   5   9   3        0.46        7.24      9.23 o 
   6   9   3     2770.02     2928.01     47.05 o 
   7   9   3      772.68      781.49     23.52 o 
   8   9   3       72.77       68.02     13.80 o 
   9   9   3      231.42      201.94     17.71 o 
  10   9   3      300.77      311.15     19.15 o 
  11   9   3      240.81      279.56     20.37 o 
   1  10   3      229.54      207.83     12.66 o 
   2  10   3     2296.05     2372.64     32.14 o 
   3  10   3     1286.38     1220.01     26.56 o 
   4  10   3      189.98      210.60     13.05 o 
   5  10   3      566.87      615.29     25.17 o 
   6  10   3     1045.80     1089.45     27.18 o 
   7  10   3       70.12       59.35     12.90 o 
   8  10   3       19.83       18.72     12.54 o 
   9  10   3      297.56      268.72     19.95 o 
  10  10   3      101.90       95.52     16.86 o 
  11  10   3      392.08      478.95     38.92 o 
   1  11   3      654.97      625.36     18.79 o 
   2  11   3      483.89      553.06     17.97 o 
   3  11   3     2045.49     2018.94     36.82 o 
   4  11   3      365.87      427.67     24.46 o 
   5  11   3      103.27       90.93     14.41 o 
   6  11   3      503.69      555.57     22.51 o 
   7  11   3      848.57      842.15     26.55 o 
   8  11   3       88.23       41.67     14.76 o 
   9  11   3        7.29       17.92     17.52 o 
  10  11   3        7.97      -11.23     21.31 o 
   1  12   3      448.51      395.24     18.33 o 
   2  12   3     1002.99      988.57     24.33 o 
   3  12   3       96.46      167.39     15.36 o 
   4  12   3        0.59        6.26     12.96 o 
   5  12   3      965.72      994.47     30.24 o 
   6  12   3      116.25      144.23     24.75 o 
   7  12   3      101.76      113.71     20.84 o 
   8  12   3       79.71       93.95     21.28 o 
   9  12   3        0.04      -17.97     26.93 o 
   1  13   3      168.31      154.86     15.71 o 
   2  13   3      248.76      226.17     17.17 o 
   3  13   3       21.96       -6.34     14.58 o 
   4  13   3      114.28      165.78     19.79 o 
   5  13   3       31.40       46.39     19.57 o 
   6  13   3       11.51       25.00     18.07 o 
   7  13   3        5.01       37.09     20.43 o 
   8  13   3       17.76       37.24     21.55 o 
   1  14   3      161.57      128.14     26.88 o 
   2  14   3       12.23       12.60     18.50 o 
   3  14   3       37.22       39.11     20.87 o 
   4  14   3        1.58      -16.60     17.76 o 
   5  14   3      119.67       92.87     21.01 o 
   6  14   3       22.37       53.74     20.49 o 
   7  14   3        0.99       14.16     33.30 o 
   1  15   3      395.01      399.15     49.14 o 
   2  15   3       58.95      111.28     37.92 o 
   3  15   3       59.36       55.94     41.39 o 
   4  15   3        7.15      -28.87     28.87 o 
   5  15   3       73.64       48.32     41.64 o 
   6  15   3      119.79      202.32     42.21 o 
   1  16   3       40.67       19.35     33.49 o 
   2  16   3      220.33      304.26     53.98 o 
   3  16   3      144.10       88.37     48.17 o 
   4  16   3        3.89       57.91     52.66 o 
   0   0   4     1146.88     1473.63     30.52 o 
   1   0   4    13919.08    14818.25    171.81 o 
   2   0   4     1832.96     2518.25     93.84 o 
   3   0   4      864.15     1093.69     17.39 o 
   4   0   4    24224.10    24591.88    281.44 o 
   5   0   4     7165.81     8502.68    113.46 o 
   6   0   4     1193.18      966.30     21.26 o 
   7   0   4      566.03      642.68     33.22 o 
   8   0   4      620.61      567.39     18.21 o 
   9   0   4       66.18       47.29     11.40 o 
  10   0   4     6416.66     6995.30    133.39 o 
  11   0   4      165.00      130.87     18.35 o 
  12   0   4     2652.86     2932.52     73.29 o 
  13   0   4     1602.38     1695.18     57.53 o 
  14   0   4      928.28      965.69    120.14 o 
   0   1   4      952.69     1016.90     16.80 o 
   1   1   4     6038.98     6288.83     56.19 o 
   2   1   4       54.20       45.23      3.55 o 
   3   1   4    17078.41    17404.88    142.13 o 
   4   1   4     1878.91     1785.40     19.32 o 
   5   1   4    13313.26    13818.04    120.36 o 
   6   1   4       67.85       51.90      4.94 o 
   7   1   4     2166.30     2083.11     30.14 o 
   8   1   4      692.99      640.53     13.68 o 
   9   1   4      165.02      147.28     12.54 o 
  10   1   4      545.97      551.41     17.46 o 
  11   1   4     6268.83     6847.48     88.37 o 
  12   1   4       19.86        5.90     12.50 o 
  13   1   4     2128.55     2355.06     47.57 o 
  14   1   4     1017.69     1044.16     80.03 o 
   0   2   4    12253.96    13594.51    173.69 o 
   1   2   4    26549.89    28050.12    248.99 o 
   2   2   4    44010.70    43567.54    384.45 o 
   3   2   4      666.52      677.28     11.32 o 
   4   2   4    22941.62    23154.80    207.24 o 
   5   2   4     1135.10     1141.07     17.44 o 
   6   2   4     2667.57     2491.80     28.35 o 
   7   2   4      618.81      672.15     13.34 o 
   8   2   4      890.53      791.05     16.53 o 
   9   2   4      245.91      227.98     11.52 o 
  10   2   4     2562.39     2620.65     39.14 o 
  11   2   4      333.14      290.86     14.99 o 
  12   2   4     1054.22     1036.79     34.02 o 
  13   2   4      385.17      353.25     21.30 o 
   0   3   4    14889.20    15723.84    225.36 o 
   1   3   4     7285.99     7884.44     83.36 o 
   2   3   4     2248.32     2544.09     27.93 o 
   3   3   4     1373.14     1142.28     17.26 o 
   4   3   4     2758.86     3189.99     34.37 o 
   5   3   4    16264.02    17206.06    149.86 o 
   6   3   4       64.48       86.79      6.42 o 
   7   3   4     4692.92     4996.76     50.71 o 
   8   3   4      192.51      178.46      9.90 o 
   9   3   4     1127.97     1040.01     19.97 o 
  10   3   4      955.88      896.92     20.07 o 
  11   3   4      698.45      673.93     22.09 o 
  12   3   4       16.54       11.50     11.28 o 
  13   3   4      802.44      872.98     29.44 o 
   0   4   4     8932.63     9406.81    124.25 o 
   1   4   4     4296.81     4746.14     50.29 o 
   2   4   4    15041.12    15264.54    139.33 o 
   3   4   4       89.98       92.37      6.52 o 
   4   4   4     7732.02     8087.52     77.90 o 
   5   4   4      362.41      311.09     10.65 o 
   6   4   4     8250.85     9058.53     83.98 o 
   7   4   4      348.96      361.58     13.12 o 
   8   4   4     6620.63     7467.04     73.54 o 
   9   4   4      621.97      581.11     15.99 o 
  10   4   4      175.53      175.96     12.40 o 
  11   4   4       49.19       32.19     10.86 o 
  12   4   4      809.15      767.45     25.95 o 
  13   4   4       96.88       99.60     15.63 o 
   0   5   4     6884.82     7759.57    109.86 o 
   1   5   4     2160.18     1769.13     23.55 o 
   2   5   4     1072.47     1313.32     16.56 o 
   3   5   4     3301.43     3175.83     37.23 o 
   4   5   4     1739.11     1902.16     29.77 o 
   5   5   4      812.33      743.08     14.34 o 
   6   5   4       28.75       22.75      5.94 o 
   7   5   4     9023.68     9738.49     91.92 o 
   8   5   4     4789.16     5340.72     56.38 o 
   9   5   4      749.26      732.68     19.25 o 
  10   5   4      572.97      640.23     20.10 o 
  11   5   4     1323.64     1321.03     30.01 o 
  12   5   4        4.17       16.52     11.91 o 
  13   5   4      597.04      618.09     33.63 o 
   0   6   4     8618.41     8450.35    105.76 o 
   1   6   4     2623.75     2666.66     32.27 o 
   2   6   4     1144.00      893.62     14.00 o 
   3   6   4      134.64      136.89      8.44 o 
   4   6   4      694.01      554.67     12.50 o 
   5   6   4     1266.06     1394.72     21.74 o 
   6   6   4      515.83      485.40     13.07 o 
   7   6   4      629.18      660.75     16.50 o 
   8   6   4     7071.33     7896.37     87.26 o 
   9   6   4     1058.36     1089.03     23.50 o 
  10   6   4     3204.43     3336.30     73.72 o 
  11   6   4        0.81       -0.68     14.44 o 
  12   6   4      211.14      224.88     20.85 o 
  13   6   4       16.31       -6.05     24.12 o 
   0   7   4    11211.99    11806.26    145.01 o 
   1   7   4    12445.95    12961.46    129.23 o 
   2   7   4     1281.04     1368.97     21.01 o 
   3   7   4     1254.00     1124.78     17.82 o 
   4   7   4      379.98      345.77     11.88 o 
   5   7   4     1591.82     1590.32     21.70 o 
   6   7   4       12.33        5.47      6.57 o 
   7   7   4     5219.10     5765.20     67.83 o 
   8   7   4       27.59       37.48     13.07 o 
   9   7   4     5262.21     5741.05     74.04 o 
  10   7   4       10.22       23.21     12.26 o 
  11   7   4     1443.58     1375.51     33.57 o 
  12   7   4       71.72       70.24     17.04 o 
   0   8   4     4998.07     4913.38    147.82 o 
   1   8   4     1917.47     1916.48     27.38 o 
   2   8   4     5836.49     6178.94     64.96 o 
   3   8   4      104.55      125.02     12.02 o 
   4   8   4      106.93       62.54      8.26 o 
   5   8   4       11.11        7.72      7.62 o 
   6   8   4     2661.63     2823.86     39.66 o 
   7   8   4        1.25       -2.59      9.89 o 
   8   8   4     1541.74     1654.47     31.91 o 
   9   8   4     1374.30     1284.03     29.12 o 
  10   8   4     2053.62     2065.54     38.98 o 
  11   8   4        9.82       20.39     14.49 o 
  12   8   4       97.55       67.88     21.62 o 
   0   9   4      974.71      837.33     35.05 o 
   1   9   4     7445.44     7672.41     82.77 o 
   2   9   4     1090.78     1085.68     20.40 o 
   3   9   4     2908.72     2934.66     39.13 o 
   4   9   4       75.26       62.89      9.39 o 
   5   9   4     1614.46     1589.62     29.35 o 
   6   9   4      287.28      284.59     16.43 o 
   7   9   4       10.10       -8.07     11.26 o 
   8   9   4       32.24       16.80     10.85 o 
   9   9   4     1815.96     1852.33     42.46 o 
  10   9   4      130.96      102.11     14.87 o 
  11   9   4      706.44      815.23     30.31 o 
   0  10   4     4011.49     4174.60     68.33 o 
   1  10   4      144.90      133.49     11.05 o 
   2  10   4     2223.45     2132.38     35.54 o 
   3  10   4      721.79      729.28     18.99 o 
   4  10   4     3022.80     3157.60     49.23 o 
   5  10   4      360.33      361.77     19.22 o 
   6  10   4      348.88      328.80     18.98 o 
   7  10   4      108.84       76.02     13.62 o 
   8  10   4     1334.70     1298.40     51.84 o 
   9  10   4        5.18       20.82     14.38 o 
  10  10   4     1035.48     1070.10     35.43 o 
  11  10   4      109.33      184.72     30.55 o 
   0  11   4      426.21      436.77     25.80 o 
   1  11   4       68.84       45.67      9.72 o 
   2  11   4       22.12       26.21      9.74 o 
   3  11   4     1097.61     1117.41     26.87 o 
   4  11   4      683.07      721.10     23.00 o 
   5  11   4     1700.49     1627.23     36.95 o 
   6  11   4      128.24       90.32     15.16 o 
   7  11   4     1598.93     1486.61     37.49 o 
   8  11   4       22.79        5.95     15.31 o 
   9  11   4      317.54      221.96     23.30 o 
  10  11   4        1.07      -28.42     37.98 o 
   0  12   4      180.41      173.75     20.43 o 
   1  12   4       48.14       22.65     11.07 o 
   2  12   4      374.99      362.25     19.03 o 
   3  12   4     1221.56     1332.33     33.01 o 
   4  12   4     2673.14     2929.81     53.31 o 
   5  12   4       40.40       56.87     14.32 o 
   6  12   4     2843.51     3026.33     77.26 o 
   7  12   4       12.69       22.94     15.37 o 
   8  12   4      219.71      229.69     24.83 o 
   9  12   4      129.39      104.87     23.30 o 
   0  13   4      232.53      216.31     22.60 o 
   1  13   4      513.12      478.74     22.24 o 
   2  13   4       47.08       55.45     15.21 o 
   3  13   4     1739.50     1776.88     37.26 o 
   4  13   4     1128.09     1213.82     34.39 o 
   5  13   4     1514.40     1422.77     42.12 o 
   6  13   4      101.23       69.44     20.59 o 
   7  13   4      685.51      631.46     34.50 o 
   8  13   4       48.01       46.53     21.91 o 
   0  14   4      147.47      173.64     77.13 o 
   1  14   4        0.30        2.39     19.64 o 
   2  14   4      469.57      531.16     29.54 o 
   3  14   4      550.79      560.05     35.16 o 
   4  14   4      619.54      664.76     37.97 o 
   5  14   4      261.66      282.38     36.97 o 
   6  14   4      587.70      665.41     48.24 o 
   7  14   4       11.35        3.37     24.77 o 
   0  15   4       40.03        7.72     38.65 o 
   1  15   4      729.02      754.45     52.18 o 
   2  15   4      283.27      209.88     30.91 o 
   3  15   4      345.90      392.66     49.78 o 
   4  15   4        5.55       -1.67     30.21 o 
   5  15   4      816.56      989.39     52.27 o 
   6  15   4        5.67       83.59     31.93 o 
   0  16   4      999.11     1065.45     77.04 o 
   1  16   4       58.52        5.71     34.16 o 
   2  16   4      102.54       31.69     78.11 o 
   3  16   4        0.18       57.97     68.64 o 
   1   1   5      717.21      807.78     11.63 o 
   2   1   5    13440.67    14700.87    116.38 o 
   3   1   5       58.04       58.95      4.19 o 
   4   1   5     1692.09     1901.50     20.63 o 
   5   1   5      768.35      761.40     13.13 o 
   6   1   5      819.78      739.13     12.41 o 
   7   1   5       59.77       33.06      5.46 o 
   8   1   5       37.10       29.84      6.82 o 
   9   1   5       36.21        3.86      7.08 o 
  10   1   5       17.12       17.71      8.49 o 
  11   1   5     2848.96     2974.52     47.59 o 
  12   1   5      251.52      239.18     17.67 o 
  13   1   5      186.79      182.54     17.77 o 
   1   2   5     1459.83     1768.32     27.69 o 
   2   2   5    29376.13    30645.00    272.45 o 
   3   2   5     3109.43     3506.08     33.28 o 
   4   2   5     2466.99     2705.43     30.28 o 
   5   2   5      760.80      830.46     14.29 o 
   6   2   5     2171.79     2155.93     25.80 o 
   7   2   5      824.12      773.24     16.28 o 
   8   2   5       28.25       32.21      6.72 o 
   9   2   5      461.01      448.64     15.18 o 
  10   2   5      483.63      465.46     16.93 o 
  11   2   5      525.10      468.79     18.16 o 
  12   2   5      241.64      224.24     17.97 o 
  13   2   5       39.10       50.09     15.36 o 
   1   3   5    18256.25    19539.28    176.15 o 
   2   3   5     1665.56     1730.17     21.25 o 
   3   3   5     4637.65     5269.33     55.77 o 
   4   3   5       59.90       54.16      5.19 o 
   5   3   5     3412.14     3915.97     40.27 o 
   6   3   5     2082.80     2294.19     28.73 o 
   7   3   5     2180.16     2130.71     26.87 o 
   8   3   5       36.72       17.25      7.13 o 
   9   3   5      279.96      206.90     11.43 o 
  10   3   5      332.04      318.70     14.02 o 
  11   3   5      339.63      327.02     17.53 o 
  12   3   5      194.13      194.43     15.73 o 
  13   3   5       79.71       84.99     15.76 o 
   1   4   5       79.13       54.35      5.53 o 
   2   4   5     6523.29     7222.01     69.75 o 
   3   4   5     4644.82     5134.14     55.15 o 
   4   4   5     1114.07     1208.98     19.44 o 
   5   4   5      582.44      536.84     11.77 o 
   6   4   5     1952.70     1905.60     25.17 o 
   7   4   5     1365.35     1377.68     22.64 o 
   8   4   5     1054.75      967.89     19.22 o 
   9   4   5       25.82       31.58      8.34 o 
  10   4   5      568.15      584.22     18.90 o 
  11   4   5      861.93      709.31     22.70 o 
  12   4   5       58.21       50.77     13.25 o 
  13   4   5        0.78       21.93     16.22 o 
   1   5   5     2196.15     2728.05     33.04 o 
   2   5   5     5064.94     5581.20     56.14 o 
   3   5   5      319.71      274.09      9.95 o 
   4   5   5      203.87      143.53      8.38 o 
   5   5   5      844.51      801.53     21.81 o 
   6   5   5     1965.86     1973.90     29.01 o 
   7   5   5     2037.37     1992.59     27.19 o 
   8   5   5      173.58      156.14     10.14 o 
   9   5   5      563.41      612.54     18.93 o 
  10   5   5       31.36       19.11     13.59 o 
  11   5   5      185.45      167.76     18.32 o 
  12   5   5       47.38       50.46     16.46 o 
  13   5   5        0.21       19.49     23.31 o 
   1   6   5       86.96      105.03      7.70 o 
   2   6   5      389.73      444.43     11.70 o 
   3   6   5      172.08      153.00      9.75 o 
   4   6   5      193.74      199.58     10.06 o 
   5   6   5      127.06      114.81     12.01 o 
   6   6   5      507.24      498.63     13.55 o 
   7   6   5       17.56       23.69      7.81 o 
   8   6   5      448.50      463.10     18.43 o 
   9   6   5     1183.74     1115.85     26.25 o 
  10   6   5      148.34      122.56     14.86 o 
  11   6   5        0.23        0.27     13.77 o 
  12   6   5      196.73      135.90     21.98 o 
   1   7   5      157.24      213.66     12.13 o 
   2   7   5      222.98      256.27     10.24 o 
   3   7   5       11.74       18.92      6.16 o 
   4   7   5       35.86       27.95      6.71 o 
   5   7   5      874.06      805.12     16.41 o 
   6   7   5      275.70      260.88     11.65 o 
   7   7   5      965.83      794.00     19.96 o 
   8   7   5     1065.15     1002.99     24.52 o 
   9   7   5       20.02       16.44     13.27 o 
  10   7   5        0.05       11.08     13.32 o 
  11   7   5       61.63       48.63     14.58 o 
  12   7   5       48.58       69.01     17.45 o 
   1   8   5       19.71       11.40      6.71 o 
   2   8   5     2112.21     2057.21     33.87 o 
   3   8   5        7.78       14.75      6.77 o 
   4   8   5       49.82       52.80      8.21 o 
   5   8   5      251.68      234.56     11.16 o 
   6   8   5      484.53      487.07     17.62 o 
   7   8   5       54.93       41.52      9.89 o 
   8   8   5      579.73      562.92     27.27 o 
   9   8   5        0.26      -10.18     11.40 o 
  10   8   5      533.28      530.56     22.78 o 
  11   8   5       80.74       56.84     16.04 o 
  12   8   5       27.32       41.85     21.55 o 
   1   9   5     1640.25     1732.49     37.71 o 
   2   9   5      240.61      201.21     11.32 o 
   3   9   5     2205.84     2110.08     30.36 o 
   4   9   5      152.83      120.93     10.14 o 
   5   9   5       87.30       60.16      9.63 o 
   6   9   5       28.20        8.68     10.18 o 
   7   9   5       38.27       22.82     10.78 o 
   8   9   5      518.38      525.22     21.50 o 
   9   9   5       18.55        1.92     12.05 o 
  10   9   5      165.92      195.80     19.04 o 
  11   9   5       68.79       66.66     17.09 o 
   1  10   5      818.98      785.51     19.59 o 
   2  10   5        2.46       -8.58      8.58 o 
   3  10   5      127.93       95.90     11.81 o 
   4  10   5     1268.12     1210.55     27.86 o 
   5  10   5      197.71      155.01     15.69 o 
   6  10   5      496.39      476.63     23.24 o 
   7  10   5      185.37      165.21     15.62 o 
   8  10   5       11.15       11.06     13.49 o 
   9  10   5       42.34       34.63     15.42 o 
  10  10   5      502.57      603.03     31.94 o 
  11  10   5       38.91       71.35     29.23 o 
   1  11   5      199.58      180.88     14.06 o 
   2  11   5       30.27        9.00      9.53 o 
   3  11   5       81.92       61.11     15.46 o 
   4  11   5      570.49      545.05     21.78 o 
   5  11   5       75.68       71.23     14.42 o 
   6  11   5       65.06       51.87     14.56 o 
   7  11   5      273.48      261.70     21.07 o 
   8  11   5        1.03       -2.65     15.48 o 
   9  11   5        1.60       -1.25     19.09 o 
  10  11   5       70.75       27.66     24.06 o 
   1  12   5        6.59       -6.31     10.37 o 
   2  12   5       24.29       18.31     12.69 o 
   3  12   5      480.42      439.71     20.74 o 
   4  12   5       90.15       96.07     15.24 o 
   5  12   5       74.59       62.34     16.56 o 
   6  12   5       15.02       25.06     15.14 o 
   7  12   5      222.25      182.83     23.46 o 
   8  12   5      235.54      205.19     21.20 o 
   9  12   5        4.26      -23.99     23.99 o 
   1  13   5       29.54       -8.51     12.85 o 
   2  13   5      208.09      186.84     18.31 o 
   3  13   5        2.20       29.27     15.16 o 
   4  13   5      147.07      121.24     17.26 o 
   5  13   5       91.64      128.91     18.74 o 
   6  13   5      126.34      121.46     20.95 o 
   7  13   5       79.07       47.78     21.81 o 
   8  13   5        0.19       17.93     41.57 o 
   1  14   5       23.78       -1.78     14.34 o 
   2  14   5       18.87       21.87     18.49 o 
   3  14   5      138.98       99.89     24.37 o 
   4  14   5      114.66      112.41     34.09 o 
   5  14   5      289.62      322.41     30.88 o 
   6  14   5      337.78      394.72     50.79 o 
   7  14   5      170.11      173.46     38.31 o 
   1  15   5        6.40       -0.60     28.77 o 
   2  15   5       61.96       41.86     20.85 o 
   3  15   5       80.88       97.92     25.38 o 
   4  15   5      106.12       89.69     27.69 o 
   5  15   5       49.54       59.67     30.52 o 
   1  16   5      110.77       64.42     37.39 o 
   2  16   5       22.53       -7.48     41.38 o 
   3  16   5      122.10      140.33     54.04 o 
   0   0   6    10654.22    12932.83    218.28 o 
   1   0   6     1277.47     1344.25     32.71 o 
   2   0   6       60.29       80.16     11.40 o 
   3   0   6    34638.60    33946.88    388.81 o 
   4   0   6    15090.27    16634.45    213.36 o 
   5   0   6     4775.82     4367.93     58.43 o 
   6   0   6      274.58      351.71     13.85 o 
   7   0   6      209.38      190.79     11.64 o 
   8   0   6      735.11      675.99     21.26 o 
   9   0   6       13.37       25.08      9.49 o 
  10   0   6     1273.03     1301.56     37.07 o 
  11   0   6     4985.08     5373.14    111.18 o 
  12   0   6        6.74       12.93     16.86 o 
  13   0   6     1661.32     1831.99     52.00 o 
   0   1   6     9489.57    10039.09    111.02 o 
   1   1   6      135.84      103.90      6.70 o 
   2   1   6    11383.52    11729.79     94.48 o 
   3   1   6      644.98      697.44     10.95 o 
   4   1   6    14876.89    15036.95    131.08 o 
   5   1   6      205.48      211.94      7.44 o 
   6   1   6     2418.26     2341.18     25.02 o 
   7   1   6      290.06      220.79      9.14 o 
   8   1   6      106.67      102.54      7.47 o 
   9   1   6      668.24      639.93     15.80 o 
  10   1   6      569.67      543.04     17.18 o 
  11   1   6      889.47      859.66     22.93 o 
  12   1   6     5225.59     5740.77     74.47 o 
  13   1   6       25.16       48.35     15.08 o 
   0   2   6     2748.80     3348.24     50.03 o 
   1   2   6     2768.20     2978.53     41.44 o 
   2   2   6     2589.67     2840.32     29.46 o 
   3   2   6    18720.85    19525.68    161.11 o 
   4   2   6        1.55        5.91      3.97 o 
   5   2   6    13383.89    13670.05    120.92 o 
   6   2   6       73.63       42.36      5.81 o 
   7   2   6     1464.21     1484.15     21.36 o 
   8   2   6     1273.32     1223.70     20.55 o 
   9   2   6      129.75      121.88      9.86 o 
  10   2   6     1155.90     1237.21     23.87 o 
  11   2   6     3573.74     3833.41     69.49 o 
  12   2   6       46.48       36.79     13.32 o 
  13   2   6     1044.53     1153.80     31.49 o 
   0   3   6       45.79       84.52      8.16 o 
   1   3   6     6980.61     7523.56     68.69 o 
   2   3   6    18639.60    18733.44    170.19 o 
   3   3   6      940.71      909.03     19.76 o 
   4   3   6     7331.80     7781.91     68.73 o 
   5   3   6     3563.07     3880.79     40.51 o 
   6   3   6     7038.66     8080.55     76.34 o 
   7   3   6       52.32       29.67      6.76 o 
   8   3   6     2005.18     2015.61     30.23 o 
   9   3   6        2.79        6.31      8.17 o 
  10   3   6      902.07      942.86     21.05 o 
  11   3   6        1.07        9.97     11.21 o 
  12   3   6     1819.08     1708.48     38.88 o 
  13   3   6      528.80      616.57     39.92 o 
   0   4   6       45.90       88.92     36.18 o 
   1   4   6     7453.57     7464.63     76.69 o 
   2   4   6     3008.32     3201.27     39.46 o 
   3   4   6    12673.23    13208.31    129.82 o 
   4   4   6        7.04       -3.26      5.44 o 
   5   4   6     1564.53     1527.04     21.96 o 
   6   4   6        1.74       11.58      5.71 o 
   7   4   6     1140.80     1068.20     18.33 o 
   8   4   6       17.64        2.58      7.27 o 
   9   4   6     1635.97     1635.15     27.82 o 
  10   4   6      163.87      132.62     12.79 o 
  11   4   6     1266.53     1208.50     30.76 o 
  12   4   6      267.69      275.60     21.99 o 
  13   4   6      282.59      300.09     26.37 o 
   0   5   6      781.21      384.87     15.85 o 
   1   5   6       36.55       18.10      7.61 o 
   2   5   6    10930.57    11041.59    110.88 o 
   3   5   6       88.00       67.05      7.09 o 
   4   5   6      753.04      629.25     14.61 o 
   5   5   6      171.18      135.94     10.97 o 
   6   5   6     3606.21     3689.60     42.68 o 
   7   5   6     4189.31     4568.70     51.46 o 
   8   5   6     2283.77     2313.04     32.43 o 
   9   5   6       38.81       44.19     10.22 o 
  10   5   6     2923.84     2979.27     49.97 o 
  11   5   6      443.03      474.68     23.23 o 
  12   5   6       25.53       34.82     15.91 o 
  13   5   6       70.55      149.16     48.64 o 
   0   6   6      692.12      701.56     19.93 o 
   1   6   6    12848.73    13074.05    130.19 o 
   2   6   6      193.95      184.78     12.84 o 
   3   6   6     1213.17     1064.80     17.82 o 
   4   6   6     2523.32     2623.04     34.65 o 
   5   6   6       60.12       39.95      7.95 o 
   6   6   6     1060.91     1080.26     21.35 o 
   7   6   6     5516.70     6044.22     70.35 o 
   8   6   6     1165.81     1199.16     26.29 o 
   9   6   6     1580.29     1704.25     32.92 o 
  10   6   6      262.72      249.63     17.56 o 
  11   6   6     1045.50      937.33     28.61 o 
  12   6   6       41.05       79.63     17.57 o 
   0   7   6    25457.14    26023.44    377.24 o 
   1   7   6       14.44       28.94      6.97 o 
   2   7   6     6789.46     7312.62     89.88 o 
   3   7   6      122.89      112.39      7.34 o 
   4   7   6      795.57      750.13     15.96 o 
   5   7   6      841.26      838.41     17.11 o 
   6   7   6       19.31       24.49      8.33 o 
   7   7   6      129.58      112.94     11.45 o 
   8   7   6     3709.22     4085.11     57.37 o 
   9   7   6      229.46      175.44     15.01 o 
  10   7   6     2045.61     2146.97     42.16 o 
  11   7   6       92.59       57.83     16.53 o 
  12   7   6       65.19       47.08     19.82 o 
   0   8   6     1958.94     2025.75     36.55 o 
   1   8   6    11435.42    12064.46    112.06 o 
   2   8   6     2542.35     2673.39     33.13 o 
   3   8   6      697.93      588.93     14.49 o 
   4   8   6      524.62      486.86     15.22 o 
   5   8   6      441.15      488.43     16.65 o 
   6   8   6       23.02        5.40      8.41 o 
   7   8   6     2292.69     2356.33     36.84 o 
   8   8   6      153.65      129.62     12.68 o 
   9   8   6     3101.57     3379.32     49.33 o 
  10   8   6       59.82       35.55     14.40 o 
  11   8   6      518.69      507.67     25.16 o 
  12   8   6       61.81       51.20     49.37 o 
   0   9   6     6672.34     6941.34     94.06 o 
   1   9   6      126.79      107.26      9.83 o 
   2   9   6     2881.61     2783.63     36.71 o 
   3   9   6      170.19      161.11     11.20 o 
   4   9   6      881.66      899.30     21.18 o 
   5   9   6     1068.69     1014.53     22.95 o 
   6   9   6      297.37      307.48     16.73 o 
   7   9   6       19.13       13.56     10.33 o 
   8   9   6     1965.75     1985.31     35.16 o 
   9   9   6      276.46      256.85     17.56 o 
  10   9   6      973.24     1031.30     29.29 o 
  11   9   6       71.58       70.99     21.28 o 
   0  10   6      435.15      430.46     28.58 o 
   1  10   6     2707.78     2682.13     38.29 o 
   2  10   6      267.56      258.27     13.23 o 
   3  10   6       57.57       27.78     10.17 o 
   4  10   6     1121.41     1102.05     24.11 o 
   5  10   6     1786.25     1863.67     37.08 o 
   6  10   6       87.99       50.63     14.44 o 
   7  10   6     1115.47     1105.47     32.18 o 
   8  10   6      411.65      363.71     23.64 o 
   9  10   6      322.64      341.68     23.90 o 
  10  10   6      191.93      171.87     22.57 o 
   0  11   6       70.13       60.74     16.32 o 
   1  11   6      462.87      415.36     18.11 o 
   2  11   6     1004.02      971.58     22.56 o 
   3  11   6      355.29      317.87     16.86 o 
   4  11   6     2748.74     2803.40     47.50 o 
   5  11   6       10.63       23.42     13.14 o 
   6  11   6     1005.97      994.55     55.35 o 
   7  11   6      441.63      452.36     25.15 o 
   8  11   6      134.54      112.24     19.02 o 
   9  11   6       94.90       94.71     19.89 o 
  10  11   6      341.14      405.54     88.38 o 
   0  12   6      827.90      767.31     32.69 o 
   1  12   6      662.93      656.58     25.87 o 
   2  12   6      455.51      419.37     20.88 o 
   3  12   6     3176.01     3268.73     53.07 o 
   4  12   6      337.36      344.90     19.77 o 
   5  12   6     1929.37     2050.57     44.65 o 
   6  12   6        2.22       -2.21     16.35 o 
   7  12   6      193.40      197.24     20.39 o 
   8  12   6        5.39       11.28     17.48 o 
   9  12   6       61.24       30.59     26.39 o 
   0  13   6       41.38       12.55     17.98 o 
   1  13   6       79.98       51.11     13.43 o 
   2  13   6      616.22      679.29     27.56 o 
   3  13   6        9.82       25.36     15.29 o 
   4  13   6     2773.44     2857.17     58.53 o 
   5  13   6        9.49       21.42     15.26 o 
   6  13   6     1534.62     1507.86     50.71 o 
   7  13   6      185.93      163.43     21.91 o 
   8  13   6       39.37      102.29     37.88 o 
   0  14   6      119.06       87.91     22.69 o 
   1  14   6      208.38      165.72     20.10 o 
   2  14   6      196.14      187.33     19.81 o 
   3  14   6      598.73      699.31     30.13 o 
   4  14   6        0.68      -16.64     16.64 o 
   5  14   6     1593.89     1659.57     54.20 o 
   6  14   6      293.84      291.71     27.69 o 
   7  14   6      249.49      272.30     42.69 o 
   0  15   6      289.09      230.70     37.44 o 
   1  15   6      163.99      125.33     21.16 o 
   2  15   6      319.47      326.45     28.25 o 
   3  15   6       56.16       32.25     24.69 o 
   4  15   6      314.14      294.17     32.41 o 
   5  15   6       44.46       97.15     33.88 o 
   0  16   6      345.35      389.44     74.00 o 
   1  16   6      236.27      286.48     43.56 o 
   2  16   6        0.43      -37.79     59.92 o 
   1   1   7      913.06      975.54     12.73 o 
   2   1   7     1560.72     1792.64     20.28 o 
   3   1   7     3393.73     3726.77     34.55 o 
   4   1   7     3495.55     4174.84     39.94 o 
   5   1   7      476.31      610.13     12.14 o 
   6   1   7     2419.61     2781.75     30.13 o 
   7   1   7     1119.44     1183.48     18.58 o 
   8   1   7      335.77      319.09     11.56 o 
   9   1   7      183.75      191.19     10.83 o 
  10   1   7      263.55      234.25     14.18 o 
  11   1   7      347.45      337.02     17.07 o 
  12   1   7      232.93      227.21     16.54 o 
  13   1   7      118.74       82.69     18.10 o 
   1   2   7     1336.85     1350.64     17.31 o 
   2   2   7     4810.73     5421.85     51.63 o 
   3   2   7        2.61        2.41      4.18 o 
   4   2   7     5265.38     6048.94     58.08 o 
   5   2   7      267.57      238.87     10.20 o 
   6   2   7      695.70      634.80     13.45 o 
   7   2   7      189.33      185.20      9.19 o 
   8   2   7      492.84      447.15     15.38 o 
   9   2   7      583.13      572.32     16.91 o 
  10   2   7      359.15      300.06     14.20 o 
  11   2   7     1081.84      981.87     24.71 o 
  12   2   7      414.92      389.13     20.69 o 
  13   2   7        1.20       -8.62     16.27 o 
   1   3   7     1964.13     2169.18     24.69 o 
   2   3   7     2431.05     2857.57     32.45 o 
   3   3   7      401.01      345.64     10.58 o 
   4   3   7      314.83      394.19     14.09 o 
   5   3   7     2813.39     3015.85     40.83 o 
   6   3   7        0.34       14.71      5.50 o 
   7   3   7     3583.36     3766.85     39.88 o 
   8   3   7      271.71      258.70     16.76 o 
   9   3   7       41.93       32.15      8.60 o 
  10   3   7       18.29        3.42      9.17 o 
  11   3   7      775.91      722.54     21.94 o 
  12   3   7       36.11       36.07     15.47 o 
  13   3   7      405.16      507.17     38.13 o 
   1   4   7     4736.07     5138.23     52.65 o 
   2   4   7     1010.95     1023.34     16.38 o 
   3   4   7     3108.01     3535.61     39.35 o 
   4   4   7      206.37      178.05      9.20 o 
   5   4   7        5.46        8.42      6.28 o 
   6   4   7     5333.56     5941.75     59.57 o 
   7   4   7      682.92      701.81     15.39 o 
   8   4   7     1054.48      943.45     19.37 o 
   9   4   7        6.97        3.10      8.43 o 
  10   4   7      773.82      785.16     33.05 o 
  11   4   7       36.10       41.76     14.79 o 
  12   4   7      459.05      486.54     36.43 o 
  13   4   7      222.95      227.91     52.73 o 
   1   5   7      953.52     1096.22     21.26 o 
   2   5   7     2341.07     2490.20     32.47 o 
   3   5   7     2387.71     2421.61     29.93 o 
   4   5   7      387.33      441.54     18.05 o 
   5   5   7      255.06      234.70     11.66 o 
   6   5   7       25.15       45.76      8.46 o 
   7   5   7       18.29       11.91      9.92 o 
   8   5   7     2265.71     2344.30     35.46 o 
   9   5   7        1.40       15.79      9.76 o 
  10   5   7       11.13       16.17     12.52 o 
  11   5   7      106.81       99.64     15.17 o 
  12   5   7      164.20      150.16     19.82 o 
   1   6   7        0.03       -5.81      5.81 o 
   2   6   7       58.40       43.10      7.17 o 
   3   6   7      436.72      419.89     17.56 o 
   4   6   7       87.44       69.16      8.29 o 
   5   6   7       17.13       22.52      7.79 o 
   6   6   7       41.73       44.10      8.97 o 
   7   6   7     1376.62     1435.60     27.88 o 
   8   6   7      286.78      310.76     16.88 o 
   9   6   7      831.05      769.55     22.64 o 
  10   6   7      300.91      272.76     18.19 o 
  11   6   7       83.40       53.41     15.35 o 
  12   6   7       31.30       30.48     17.14 o 
   1   7   7        5.14       14.27      7.31 o 
   2   7   7      131.88      107.17     10.80 o 
   3   7   7        1.89       -6.07      6.07 o 
   4   7   7       85.89       74.65      8.30 o 
   5   7   7      589.71      598.99     16.91 o 
   6   7   7     2567.12     2836.51     39.61 o 
   7   7   7     1188.52     1207.17     25.09 o 
   8   7   7     1221.65     1129.56     26.52 o 
   9   7   7       24.67       27.05     12.18 o 
  10   7   7      133.39      118.84     15.84 o 
  11   7   7       39.34       61.13     15.19 o 
  12   7   7        1.23       24.37     25.69 o 
   1   8   7        4.71        9.16      7.38 o 
   2   8   7     2090.84     2011.27     32.77 o 
   3   8   7       87.92       74.30      8.91 o 
   4   8   7      198.22      168.66     13.25 o 
   5   8   7      363.68      347.95     13.56 o 
   6   8   7       16.16        5.00      8.03 o 
   7   8   7       33.73       39.57     10.32 o 
   8   8   7       79.25       68.12     12.08 o 
   9   8   7      181.87      192.01     15.37 o 
  10   8   7       16.32       17.56     15.22 o 
  11   8   7       22.00       18.79     15.97 o 
   1   9   7      796.09      730.38     18.13 o 
   2   9   7     1766.90     1802.94     27.06 o 
   3   9   7     2122.85     2166.62     33.76 o 
   4   9   7       11.66        7.88      9.43 o 
   5   9   7        4.84       -8.73      9.01 o 
   6   9   7      188.51      165.58     19.86 o 
   7   9   7      680.43      702.39     25.98 o 
   8   9   7        7.34       13.87     13.00 o 
   9   9   7       87.35       83.53     15.11 o 
  10   9   7        4.48       38.99     17.06 o 
  11   9   7      730.44      859.47     43.19 o 
   1  10   7        0.93       -7.65      8.84 o 
   2  10   7     1279.45     1206.73     23.55 o 
   3  10   7     3390.00     3409.53     46.66 o 
   4  10   7      354.50      362.32     16.84 o 
   5  10   7        6.50       -4.08     11.28 o 
   6  10   7      460.66      517.22     26.57 o 
   7  10   7        7.63        6.29     13.65 o 
   8  10   7       10.95      -14.96     14.96 o 
   9  10   7       41.39       11.31     16.61 o 
  10  10   7      642.06      743.14     43.06 o 
   1  11   7      141.95       88.47     12.40 o 
   2  11   7       10.03       23.59     10.63 o 
   3  11   7      325.08      320.77     17.32 o 
   4  11   7       13.87       17.54     12.41 o 
   5  11   7       55.68       46.66     14.90 o 
   6  11   7        0.40      -13.56     13.56 o 
   7  11   7      149.97      103.88     18.60 o 
   8  11   7       40.82       -5.33     16.76 o 
   9  11   7        0.04      -19.34     19.34 o 
   1  12   7       91.99       87.64     13.58 o 
   2  12   7      587.06      551.30     23.18 o 
   3  12   7       52.85       40.80     14.37 o 
   4  12   7       20.03       15.75     13.87 o 
   5  12   7      341.49      304.04     29.70 o 
   6  12   7       96.56       99.88     18.62 o 
   7  12   7      152.34      145.90     29.90 o 
   8  12   7        0.86       24.51     17.84 o 
   9  12   7        4.23       35.92     35.49 o 
   1  13   7       26.00       -4.63     12.91 o 
   2  13   7       36.92       14.33     14.89 o 
   3  13   7        5.01       23.25     16.34 o 
   4  13   7      115.03       95.71     19.10 o 
   5  13   7        0.08       42.64     17.09 o 
   6  13   7       42.23        3.07     16.42 o 
   7  13   7       55.51       22.01     18.20 o 
   1  14   7       27.63       14.15     15.75 o 
   2  14   7        2.48      -14.56     14.56 o 
   3  14   7       31.71       41.16     17.09 o 
   4  14   7       67.15       90.75     21.62 o 
   5  14   7        3.58       49.18     27.98 o 
   6  14   7      321.01      381.52     30.76 o 
   1  15   7      157.59      134.04     20.61 o 
   2  15   7       65.63       67.30     19.04 o 
   3  15   7       31.09       31.97     24.86 o 
   4  15   7        5.34      -14.40     27.86 o 
   1  16   7        4.04       53.12     72.41 o 
   0   0   8    14690.62    15362.07    257.17 o 
   1   0   8     1884.81     1677.14     36.14 o 
   2   0   8     4210.44     4351.44     59.01 o 
   3   0   8     2009.97     2078.62     32.82 o 
   4   0   8     2346.14     2122.30     33.91 o 
   5   0   8       29.81       21.79      7.32 o 
   6   0   8    10964.54    12227.22    149.73 o 
   7   0   8     2140.84     2021.39     47.08 o 
   8   0   8     1711.80     1707.14     36.48 o 
   9   0   8     1650.53     1789.49     44.56 o 
  10   0   8     3233.67     3295.85     79.01 o 
  11   0   8      308.99      270.82     22.48 o 
  12   0   8     2179.05     2401.14     67.72 o 
  13   0   8      902.67      935.68     47.13 o 
   0   1   8    10508.39    10774.41    130.07 o 
   1   1   8     4291.18     4385.53     39.70 o 
   2   1   8      685.22      607.08     10.53 o 
   3   1   8     5557.30     5637.18     49.85 o 
   4   1   8       14.73        7.23      4.49 o 
   5   1   8      536.02      405.97     11.01 o 
   6   1   8     1065.87     1118.23     17.88 o 
   7   1   8     3221.74     3405.60     43.96 o 
   8   1   8     2556.63     2496.65     33.16 o 
   9   1   8     1650.88     1625.07     26.25 o 
  10   1   8     1176.30     1168.66     27.46 o 
  11   1   8     1896.61     1966.15     38.36 o 
  12   1   8       82.23       74.79     14.57 o 
  13   1   8      833.29      852.32     35.83 o 
   0   2   8      240.35      161.06     11.16 o 
   1   2   8     3873.46     4124.71     42.73 o 
   2   2   8     9582.86    10045.76     95.51 o 
   3   2   8       28.73       44.21      5.10 o 
   4   2   8     3609.10     3616.44     36.66 o 
   5   2   8       87.83       74.35      7.03 o 
   6   2   8     4367.16     4622.44     48.48 o 
   7   2   8      180.35      141.03      8.94 o 
   8   2   8     1576.37     1727.30     26.37 o 
   9   2   8     1283.48     1332.32     24.96 o 
  10   2   8     1596.20     1514.69     27.72 o 
  11   2   8     1073.27     1046.73     27.79 o 
  12   2   8      757.70      786.84     28.49 o 
  13   2   8       10.28       59.31     56.32 o 
   0   3   8     7606.75     9230.64    114.16 o 
   1   3   8     2814.49     2660.72     31.32 o 
   2   3   8     1707.42     1605.22     20.63 o 
   3   3   8     8979.36     9660.58     93.17 o 
   4   3   8      369.78      378.04     12.39 o 
   5   3   8     7751.71     8409.23     79.44 o 
   6   3   8      346.75      385.28     17.22 o 
   7   3   8     2840.19     2922.93     33.48 o 
   8   3   8      438.92      414.63     14.34 o 
   9   3   8     1742.39     1779.64     28.14 o 
  10   3   8      110.04      104.12     11.70 o 
  11   3   8      746.27      739.93     29.29 o 
  12   3   8     1604.18     1619.31     47.35 o 
  13   3   8      465.41      412.30     46.14 o 
   0   4   8     1181.33      922.94     22.55 o 
   1   4   8     5280.37     6528.90     62.30 o 
   2   4   8      481.92      392.38     16.44 o 
   3   4   8     4807.73     5225.21     54.87 o 
   4   4   8     3715.60     4053.69     47.95 o 
   5   4   8     3383.46     3575.07     52.80 o 
   6   4   8     3176.32     3249.22     35.66 o 
   7   4   8     1175.35     1198.35     20.31 o 
   8   4   8     1406.11     1348.18     25.41 o 
   9   4   8      184.53      177.46     15.11 o 
  10   4   8      425.94      423.08     18.78 o 
  11   4   8      972.30      940.16     33.14 o 
  12   4   8     2293.08     2407.42     60.08 o 
   0   5   8     2127.02     2509.70     44.72 o 
   1   5   8       34.62       17.21      5.65 o 
   2   5   8     4645.48     4976.78     56.31 o 
   3   5   8     8142.78     8222.91     81.67 o 
   4   5   8     3967.78     4230.20     50.33 o 
   5   5   8     3505.59     3570.17     57.17 o 
   6   5   8     1206.26     1177.36     22.76 o 
   7   5   8     4760.67     4948.94     59.50 o 
   8   5   8      182.23      151.58     12.78 o 
   9   5   8     2724.08     2898.54     44.67 o 
  10   5   8      359.30      326.94     20.25 o 
  11   5   8     1013.42      959.05     37.40 o 
  12   5   8      234.43      324.41     30.11 o 
   0   6   8     4116.97     4235.62     66.14 o 
   1   6   8       33.79       33.10      7.92 o 
   2   6   8     2868.01     2882.85     37.71 o 
   3   6   8     5931.15     6398.94     74.72 o 
   4   6   8     5445.82     5553.63     66.78 o 
   5   6   8     3035.93     3022.89     40.47 o 
   6   6   8     2523.12     2484.26     36.24 o 
   7   6   8      129.25       99.62     10.79 o 
   8   6   8     1799.88     1819.55     33.43 o 
   9   6   8     2040.88     2009.86     39.36 o 
  10   6   8      939.92      959.34     30.83 o 
  11   6   8      336.60      281.54     23.04 o 
  12   6   8      308.60      299.22     31.82 o 
   0   7   8     1950.32     1953.45     38.58 o 
   1   7   8     3668.43     3869.90     47.40 o 
   2   7   8        4.63        2.41      6.95 o 
   3   7   8     2491.15     2388.84     34.16 o 
   4   7   8     7902.10     8389.25     97.56 o 
   5   7   8      349.67      346.21     15.75 o 
   6   7   8      427.60      440.50     19.64 o 
   7   7   8      540.48      596.82     20.85 o 
   8   7   8      188.46      205.53     15.44 o 
   9   7   8      635.58      681.77     24.55 o 
  10   7   8        6.87        6.49     13.64 o 
  11   7   8      591.70      654.56     27.67 o 
  12   7   8      499.41      658.74     77.17 o 
   0   8   8     4655.79     5168.29     80.12 o 
   1   8   8       31.00       25.99      8.40 o 
   2   8   8     3867.56     4070.30     48.13 o 
   3   8   8        6.64       14.79      8.07 o 
   4   8   8       68.83       58.76     10.69 o 
   5   8   8     2147.58     2180.65     36.58 o 
   6   8   8     4151.33     4594.30     59.14 o 
   7   8   8       51.90       38.44     12.76 o 
   8   8   8     1047.36      983.00     28.84 o 
   9   8   8       31.63       30.81     12.78 o 
  10   8   8     1440.67     1454.87     35.95 o 
  11   8   8      269.54      293.32     22.79 o 
   0   9   8       17.03       22.33     12.62 o 
   1   9   8     1601.52     1537.22     24.83 o 
   2   9   8       11.28       48.67      8.96 o 
   3   9   8      815.42      773.97     23.81 o 
   4   9   8      254.15      196.10     13.55 o 
   5   9   8     1058.07     1062.15     27.52 o 
   6   9   8      518.01      511.46     22.84 o 
   7   9   8      985.06      998.96     29.14 o 
   8   9   8      622.68      630.09     46.02 o 
   9   9   8     2027.04     1899.01     56.12 o 
  10   9   8      410.89      508.51     27.88 o 
  11   9   8      480.15      462.53     92.35 o 
   0  10   8      840.70      757.38     27.54 o 
   1  10   8      934.41      854.50     20.37 o 
   2  10   8      542.30      497.26     17.34 o 
   3  10   8       61.93       50.27     11.98 o 
   4  10   8      612.63      638.38     20.80 o 
   5  10   8      687.14      702.49     23.68 o 
   6  10   8      878.63      925.89     28.19 o 
   7  10   8      804.92      796.36     29.36 o 
   8  10   8      818.21      833.72     29.94 o 
   9  10   8       82.83       88.54     18.45 o 
  10  10   8      230.17      207.40     54.11 o 
   0  11   8     2352.25     2192.98     54.06 o 
   1  11   8     1385.13     1274.21     26.75 o 
   2  11   8      590.30      547.64     35.68 o 
   3  11   8     1423.49     1320.44     27.35 o 
   4  11   8        0.98        1.34     10.99 o 
   5  11   8     1437.70     1434.42     34.30 o 
   6  11   8       12.71       16.45     13.92 o 
   7  11   8      849.73      848.26     29.84 o 
   8  11   8      523.03      541.76     29.46 o 
   9  11   8      306.77      291.86     28.99 o 
   0  12   8     1357.50     1235.14     41.06 o 
   1  12   8     1270.89     1146.15     29.03 o 
   2  12   8      165.63      199.63     17.56 o 
   3  12   8       13.42       -6.34     13.52 o 
   4  12   8     1128.56     1084.45     30.20 o 
   5  12   8      359.01      313.31     22.74 o 
   6  12   8      511.09      509.71     28.03 o 
   7  12   8      888.77     1013.34     35.79 o 
   8  12   8      302.20      355.99     32.08 o 
   0  13   8     1115.87     1031.07     43.87 o 
   1  13   8       18.66       10.68     13.27 o 
   2  13   8      176.13      134.71     18.08 o 
   3  13   8      755.60      794.75     30.30 o 
   4  13   8      241.89      241.34     23.47 o 
   5  13   8     1087.60     1117.23     35.47 o 
   6  13   8        6.32       -7.84     17.27 o 
   7  13   8      423.11      430.57     33.67 o 
   0  14   8      307.72      336.08     29.48 o 
   1  14   8      211.11      199.11     24.59 o 
   2  14   8      657.79      671.97     30.88 o 
   3  14   8       87.43      109.47     18.85 o 
   4  14   8     1118.25     1079.36     39.26 o 
   5  14   8       12.49       39.66     26.76 o 
   6  14   8      200.10      197.76     34.93 o 
   0  15   8      120.89      162.07     35.95 o 
   1  15   8      457.75      495.92     28.58 o 
   2  15   8       19.65       43.34     18.85 o 
   3  15   8       54.18       33.93     22.29 o 
   4  15   8       23.17       48.69     25.95 o 
   1   1   9      187.56      199.21      8.10 o 
   2   1   9       22.69       11.57      4.40 o 
   3   1   9     2281.83     2472.60     27.46 o 
   4   1   9      486.72      486.96     10.34 o 
   5   1   9      608.91      647.33     13.93 o 
   6   1   9      333.48      348.32     11.33 o 
   7   1   9       78.32       94.94     11.44 o 
   8   1   9       12.00       19.46     12.91 o 
   9   1   9      858.16      753.00     20.77 o 
  10   1   9      438.80      411.03     19.79 o 
  11   1   9       49.23       41.04     14.45 o 
  12   1   9       27.14       33.23     16.85 o 
  13   1   9       14.69       49.92     27.43 o 
   1   2   9      881.20      934.08     14.42 o 
   2   2   9     5288.88     5761.99     58.49 o 
   3   2   9     6430.07     7197.24     65.11 o 
   4   2   9       55.29       28.82      5.22 o 
   5   2   9      175.24      155.68      8.75 o 
   6   2   9       11.09        9.87      6.48 o 
   7   2   9        9.58        1.66      6.92 o 
   8   2   9       94.66       68.56      9.11 o 
   9   2   9      213.60      174.14     12.37 o 
  10   2   9      618.23      617.31     21.14 o 
  11   2   9       70.49       62.75     14.40 o 
  12   2   9       74.67       56.61     17.25 o 
  13   2   9       49.72       63.73     34.57 o 
   1   3   9      613.05      684.27     17.85 o 
   2   3   9       99.57      100.68      6.81 o 
   3   3   9      924.85      857.05     15.97 o 
   4   3   9     1674.83     1917.61     26.34 o 
   5   3   9      923.07      995.35     17.76 o 
   6   3   9      123.79      135.29      9.10 o 
   7   3   9     1311.47     1258.73     21.54 o 
   8   3   9      244.28      261.33     20.70 o 
   9   3   9       48.78       46.66     10.65 o 
  10   3   9       19.50       13.46     10.56 o 
  11   3   9     1188.76     1139.66     43.68 o 
  12   3   9       12.23       -2.42     25.66 o 
   1   4   9     1450.75     1500.51     20.70 o 
   2   4   9     3064.58     3127.21     39.42 o 
   3   4   9      579.68      624.64     15.05 o 
   4   4   9      364.54      476.50     14.98 o 
   5   4   9      522.77      553.91     18.20 o 
   6   4   9     5284.10     5484.49     63.71 o 
   7   4   9      511.07      507.35     16.32 o 
   8   4   9      231.32      225.88     12.68 o 
   9   4   9        0.08       -5.79      9.75 o 
  10   4   9      350.60      312.15     17.50 o 
  11   4   9        0.08        5.02     13.80 o 
  12   4   9      248.23      273.79     26.57 o 
   1   5   9     2509.53     2532.39     30.03 o 
   2   5   9     1389.75     1507.58     24.62 o 
   3   5   9      104.65      125.11      8.46 o 
   4   5   9      175.33      160.41      9.60 o 
   5   5   9       35.24       33.05      8.28 o 
   6   5   9       82.51       86.45      9.43 o 
   7   5   9     1272.36     1263.83     24.81 o 
   8   5   9      139.75      131.02     12.73 o 
   9   5   9       26.91       19.23     11.55 o 
  10   5   9      167.89      133.43     15.16 o 
  11   5   9      624.87      690.22     27.43 o 
  12   5   9      258.80      267.78     27.62 o 
   1   6   9      233.30      242.49     10.63 o 
   2   6   9      509.00      450.46     15.15 o 
   3   6   9      592.10      592.14     16.62 o 
   4   6   9        2.65       20.88      7.97 o 
   5   6   9        2.01       -2.15      8.09 o 
   6   6   9      847.11      865.08     20.72 o 
   7   6   9      556.68      564.33     18.94 o 
   8   6   9       89.51       71.72     11.94 o 
   9   6   9      242.58      219.05     18.00 o 
  10   6   9       23.20       20.94     13.58 o 
  11   6   9        4.69       29.89     15.38 o 
  12   6   9       13.75       61.39     30.58 o 
   1   7   9       26.77        3.32      7.45 o 
   2   7   9       70.68       50.89      8.82 o 
   3   7   9        8.17       22.45      8.45 o 
   4   7   9      881.29      843.48     21.57 o 
   5   7   9     5041.94     5535.87     72.14 o 
   6   7   9     4248.16     4625.25     62.08 o 
   7   7   9      176.88      166.21     13.97 o 
   8   7   9      384.38      366.50     18.73 o 
   9   7   9       25.29       27.81     17.13 o 
  10   7   9       28.87       26.19     14.67 o 
  11   7   9        0.68      -10.75     14.77 o 
   1   8   9       10.52       11.95      8.63 o 
   2   8   9      367.91      363.43     15.37 o 
   3   8   9      327.98      328.53     15.72 o 
   4   8   9     1255.26     1256.35     26.84 o 
   5   8   9      958.93      967.37     24.16 o 
   6   8   9     1334.29     1397.19     29.55 o 
   7   8   9      508.81      513.95     29.95 o 
   8   8   9       35.57        5.82     13.16 o 
   9   8   9       18.63       13.38     14.23 o 
  10   8   9       80.73       55.61     17.40 o 
  11   8   9        5.43       19.41     29.39 o 
   1   9   9     2452.20     2539.89     35.51 o 
   2   9   9     1675.82     1771.12     28.74 o 
   3   9   9     3785.35     3802.69     53.25 o 
   4   9   9      168.60      117.86     12.84 o 
   5   9   9       36.01       24.91     10.89 o 
   6   9   9        0.75       -1.90     11.21 o 
   7   9   9      640.21      580.82     25.34 o 
   8   9   9       56.81       29.57     14.47 o 
   9   9   9      193.46      211.72     20.12 o 
  10   9   9      113.74       91.48     19.19 o 
   1  10   9       16.67       19.01      9.47 o 
   2  10   9     1896.73     1761.95     28.25 o 
   3  10   9        1.03       -0.56      9.56 o 
   4  10   9      107.39       63.15     13.99 o 
   5  10   9      303.20      311.73     18.58 o 
   6  10   9      607.13      626.42     26.40 o 
   7  10   9        2.22       -2.36     13.67 o 
   8  10   9      171.53      154.72     18.89 o 
   9  10   9      259.10      252.15     22.05 o 
  10  10   9      503.49      537.62     68.27 o 
   1  11   9      189.08      202.21     14.06 o 
   2  11   9       23.50       13.58     11.43 o 
   3  11   9      148.55      121.16     14.10 o 
   4  11   9      158.72      126.23     14.27 o 
   5  11   9      496.81      483.20     22.68 o 
   6  11   9        9.06        6.00     13.96 o 
   7  11   9      188.65      187.51     21.82 o 
   8  11   9       27.45       51.60     17.62 o 
   9  11   9        7.03        1.68     34.45 o 
   1  12   9       10.15        8.55     12.94 o 
   2  12   9       23.52       16.43     12.18 o 
   3  12   9       15.81       -3.21     12.14 o 
   4  12   9       99.61       64.13     14.69 o 
   5  12   9        0.83        0.31     14.03 o 
   6  12   9      300.34      230.91     22.80 o 
   7  12   9        2.47       31.58     18.80 o 
   8  12   9      231.28      305.80     36.05 o 
   1  13   9        0.27       -4.11     13.13 o 
   2  13   9      177.27      132.91     16.95 o 
   3  13   9        9.94        4.76     15.56 o 
   4  13   9       13.46       10.77     16.90 o 
   5  13   9       42.29       19.77     18.08 o 
   6  13   9       84.84       77.34     19.85 o 
   7  13   9        0.16       16.69     33.54 o 
   1  14   9       66.45       65.68     18.14 o 
   2  14   9      106.48      116.49     19.53 o 
   3  14   9        4.86       18.57     17.74 o 
   4  14   9       78.44       69.06     20.35 o 
   5  14   9        9.78       38.21     23.95 o 
   1  15   9      229.28      297.88     25.37 o 
   2  15   9       22.30       25.06     20.34 o 
   3  15   9       29.19       28.56     26.29 o 
   0   0  10     9819.27    10434.75    181.86 o 
   1   0  10     9823.46     9633.15    132.28 o 
   2   0  10      159.64      177.47     37.57 o 
   3   0  10     2044.64     1994.82     33.86 o 
   4   0  10      314.75      259.56     14.85 o 
   5   0  10       20.32       12.62      8.57 o 
   6   0  10     1200.65     1252.57     27.12 o 
   7   0  10     4767.27     5238.49     81.54 o 
   8   0  10      110.24      118.97     16.07 o 
   9   0  10     7327.45     7477.01    127.07 o 
  10   0  10      896.21      949.63     41.73 o 
  11   0  10      563.22      547.04     36.99 o 
  12   0  10        2.85       -6.24     23.24 o 
   0   1  10    19799.54    19718.96    238.82 o 
   1   1  10     5306.98     5332.94     48.40 o 
   2   1  10     4442.54     4362.92     43.19 o 
   3   1  10     1838.48     1892.63     22.31 o 
   4   1  10       29.36       14.87      5.31 o 
   5   1  10       99.90      114.10      8.32 o 
   6   1  10      798.21      689.60     14.77 o 
   7   1  10     2644.92     2853.11     38.87 o 
   8   1  10     6614.75     7335.59     81.69 o 
   9   1  10      569.19      630.85     21.42 o 
  10   1  10     3853.23     3772.58     81.51 o 
  11   1  10      345.37      334.07     23.56 o 
  12   1  10       95.04      102.26     19.58 o 
   0   2  10     1206.00      989.79     24.86 o 
   1   2  10    11488.39    11604.70    107.94 o 
   2   2  10     9796.33    10562.08     96.92 o 
   3   2  10      170.35      120.59      7.23 o 
   4   2  10      135.86      113.50      7.12 o 
   5   2  10      290.81      288.55      9.98 o 
   6   2  10      221.88      191.17     10.21 o 
   7   2  10     3322.62     3581.09     41.82 o 
   8   2  10        9.02        9.45      8.32 o 
   9   2  10     3026.62     3089.93     43.74 o 
  10   2  10      868.58      772.58     32.51 o 
  11   2  10      375.13      397.07     24.76 o 
  12   2  10      266.30      310.98     24.11 o 
   0   3  10     6548.18     6979.01     91.27 o 
   1   3  10      294.56      204.80      9.10 o 
   2   3  10     2581.96     2383.53     28.71 o 
   3   3  10     1890.70     1970.21     25.48 o 
   4   3  10     2541.23     2512.84     32.56 o 
   5   3  10      270.45      239.12     11.40 o 
   6   3  10     3099.11     3233.92     42.78 o 
   7   3  10       53.81       46.70      8.83 o 
   8   3  10     1107.91     1118.81     23.40 o 
   9   3  10       73.99       75.63     11.85 o 
  10   3  10      105.67      105.82     13.60 o 
  11   3  10      213.78      190.12     19.15 o 
  12   3  10      271.00      232.22     27.07 o 
   0   4  10        4.42        8.25      8.10 o 
   1   4  10     1552.15     1407.22     22.00 o 
   2   4  10     1538.22     1494.40     22.93 o 
   3   4  10     4827.97     5000.66     54.48 o 
   4   4  10     4769.41     5357.77     58.26 o 
   5   4  10     7099.50     7747.69     84.57 o 
   6   4  10     1589.39     1625.87     27.98 o 
   7   4  10     1931.03     1973.90     32.15 o 
   8   4  10      706.70      734.57     19.58 o 
   9   4  10      538.53      500.35     20.09 o 
  10   4  10        3.24        8.52     11.55 o 
  11   4  10        7.91       10.78     15.10 o 
  12   4  10     1693.12     1632.59     61.97 o 
   0   5  10      935.53      862.36     24.46 o 
   1   5  10      470.97      460.68     12.67 o 
   2   5  10     1108.32     1011.37     20.50 o 
   3   5  10     8009.00     8645.70     87.12 o 
   4   5  10     4421.64     4577.30     51.93 o 
   5   5  10        8.49       44.92     17.81 o 
   6   5  10     6617.67     7143.27     80.51 o 
   7   5  10      159.27      160.89     12.42 o 
   8   5  10      754.95      752.61     22.34 o 
   9   5  10       63.67       53.91     12.96 o 
  10   5  10      189.94      192.21     17.90 o 
  11   5  10     1048.80     1096.45     40.34 o 
  12   5  10      648.59      593.70     72.35 o 
   0   6  10      565.31      532.08     21.56 o 
   1   6  10       38.83       26.24      7.33 o 
   2   6  10      548.80      578.18     16.92 o 
   3   6  10     2820.88     2776.55     38.51 o 
   4   6  10     3729.58     3978.22     54.11 o 
   5   6  10     5963.12     6420.33     79.04 o 
   6   6  10       98.17      104.81     11.59 o 
   7   6  10     2101.40     2132.59     34.65 o 
   8   6  10       93.75       72.08     12.27 o 
   9   6  10      222.61      220.61     17.26 o 
  10   6  10       75.43       72.43     15.81 o 
  11   6  10      853.24      925.30     31.26 o 
   0   7  10      202.87      168.93     15.36 o 
   1   7  10      115.84       91.49      9.89 o 
   2   7  10      735.52      685.12     18.31 o 
   3   7  10     3184.87     3228.23     43.73 o 
   4   7  10     5287.74     5664.02     71.60 o 
   5   7  10     2511.94     2725.54     42.78 o 
   6   7  10     2431.53     2579.84     42.99 o 
   7   7  10      124.92      124.27     14.63 o 
   8   7  10       89.57       93.82     15.06 o 
   9   7  10       89.37       59.82     17.37 o 
  10   7  10      151.86      120.91     19.40 o 
  11   7  10      202.92      206.82     35.15 o 
   0   8  10      489.72      535.19     27.29 o 
   1   8  10     1166.98     1117.21     23.04 o 
   2   8  10     1234.86     1304.68     26.78 o 
   3   8  10     5721.05     6097.68     75.93 o 
   4   8  10      256.27      251.18     15.53 o 
   5   8  10      683.17      691.74     22.19 o 
   6   8  10     1353.49     1391.80     33.12 o 
   7   8  10       25.39       13.44     13.32 o 
   8   8  10      366.66      319.31     21.46 o 
   9   8  10      203.94      197.95     19.42 o 
  10   8  10      114.49      123.31     19.09 o 
   0   9  10     1540.83     1524.38     42.35 o 
   1   9  10      895.03      872.00     22.68 o 
   2   9  10     2050.28     1999.31     32.99 o 
   3   9  10      118.71       94.63     14.77 o 
   4   9  10     1230.76     1210.41     27.61 o 
   5   9  10      488.49      443.62     20.01 o 
   6   9  10      540.14      579.41     21.97 o 
   7   9  10        5.73       -0.33     13.42 o 
   8   9  10      182.89      177.13     20.18 o 
   9   9  10      680.46      701.02     30.18 o 
  10   9  10      295.77      276.97     31.98 o 
   0  10  10     2997.98     3068.66     60.39 o 
   1  10  10      588.92      605.91     19.82 o 
   2  10  10      262.74      259.65     15.72 o 
   3  10  10     1267.35     1141.17     25.88 o 
   4  10  10      478.74      494.70     19.94 o 
   5  10  10     1466.22     1391.92     29.95 o 
   6  10  10      403.99      406.22     22.65 o 
   7  10  10      638.19      691.58     28.74 o 
   8  10  10      538.88      561.63     31.82 o 
   9  10  10      953.65     1033.51     34.55 o 
   0  11  10      607.36      655.86     30.35 o 
   1  11  10      629.52      610.81     20.64 o 
   2  11  10      670.91      718.45     24.94 o 
   3  11  10       37.66       26.37     12.12 o 
   4  11  10      381.26      343.37     18.46 o 
   5  11  10       14.64      -10.67     13.68 o 
   6  11  10      838.17      868.85     31.26 o 
   7  11  10      436.83      398.34     23.88 o 
   8  11  10     1033.51     1044.33     34.29 o 
   0  12  10     2173.36     2075.66     50.01 o 
   1  12  10      908.16      942.47     25.85 o 
   2  12  10      104.13      116.42     15.22 o 
   3  12  10      491.12      420.68     21.22 o 
   4  12  10        2.66       -0.35     14.23 o 
   5  12  10       37.53       37.64     15.62 o 
   6  12  10      116.02      110.01     18.03 o 
   7  12  10      404.28      458.29     33.29 o 
   0  13  10     1769.24     1709.13     51.83 o 
   1  13  10      794.74      831.88     29.99 o 
   2  13  10      358.84      337.59     22.51 o 
   3  13  10      198.30      165.74     20.90 o 
   4  13  10       53.44       45.13     17.63 o 
   5  13  10        7.00       -1.10     18.89 o 
   6  13  10      259.23      281.46     31.76 o 
   0  14  10       35.58       24.06     21.73 o 
   1  14  10      446.17      430.43     25.41 o 
   2  14  10       44.99       59.31     18.43 o 
   3  14  10       24.31       28.75     22.83 o 
   4  14  10       15.39       27.18     23.61 o 
   5  14  10      146.22      142.27     46.26 o 
   0  15  10      259.02      271.30     64.58 o 
   1  15  10      184.47      242.49     26.49 o 
   2  15  10      414.71      541.10     45.95 o 
   1   1  11     1212.28     1202.55     17.66 o 
   2   1  11       40.97       26.17      6.11 o 
   3   1  11       30.57       17.74      5.39 o 
   4   1  11       12.44       13.11      5.64 o 
   5   1  11        7.05       10.92      5.96 o 
   6   1  11       57.86       51.83      7.75 o 
   7   1  11       18.94       30.33      8.37 o 
   8   1  11      288.65      273.69     13.90 o 
   9   1  11       55.47       41.46     11.27 o 
  10   1  11      740.81      729.51     27.73 o 
  11   1  11      346.41      324.90     23.51 o 
  12   1  11        7.41       28.05     26.60 o 
   1   2  11      136.36      138.44      8.42 o 
   2   2  11      244.55      239.76      9.47 o 
   3   2  11     1335.71     1245.80     18.42 o 
   4   2  11      472.92      483.63     12.77 o 
   5   2  11      162.69      152.02      8.42 o 
   6   2  11        1.79        4.96      7.34 o 
   7   2  11       19.24       15.88      8.55 o 
   8   2  11        0.89       -6.32      8.86 o 
   9   2  11      218.88      154.11     13.83 o 
  10   2  11      386.54      420.76     22.77 o 
  11   2  11       43.33       14.05     15.57 o 
  12   2  11      168.55      206.19     38.57 o 
   1   3  11     2576.03     2924.70     34.53 o 
   2   3  11      153.62      110.98      7.92 o 
   3   3  11      313.46      230.36     11.23 o 
   4   3  11      815.69      819.88     17.49 o 
   5   3  11      289.80      297.07     13.60 o 
   6   3  11     1377.48     1408.23     28.57 o 
   7   3  11      677.01      637.24     18.32 o 
   8   3  11       25.76       17.03      9.52 o 
   9   3  11       68.79       68.91     12.31 o 
  10   3  11       59.67       33.16     13.71 o 
  11   3  11       18.26       31.01     14.81 o 
  12   3  11       19.27       55.52     21.96 o 
   1   4  11     1453.28     1365.04     22.30 o 
   2   4  11      180.94      158.36      9.98 o 
   3   4  11        4.68       -2.72      6.92 o 
   4   4  11        4.13       -3.66      7.04 o 
   5   4  11      101.94       91.88     10.58 o 
   6   4  11     1753.69     1933.36     31.52 o 
   7   4  11     2296.40     2286.97     35.93 o 
   8   4  11      759.56      748.73     20.70 o 
   9   4  11       53.96       48.78     12.10 o 
  10   4  11      519.51      505.55     27.11 o 
  11   4  11      527.12      546.43     26.80 o 
  12   4  11      305.82      300.12     41.49 o 
   1   5  11      103.52       73.37      7.91 o 
   2   5  11     2018.49     2137.45     30.01 o 
   3   5  11     1711.16     1576.25     27.03 o 
   4   5  11     1310.55     1208.73     25.86 o 
   5   5  11     3317.29     3761.25     48.99 o 
   6   5  11      166.72      148.76     12.12 o 
   7   5  11      112.79       85.83     11.54 o 
   8   5  11       80.97       65.52     12.83 o 
   9   5  11      217.38      160.02     16.33 o 
  10   5  11      124.23      111.46     16.10 o 
  11   5  11       41.00       30.32     17.06 o 
   1   6  11        3.97        4.03      6.83 o 
   2   6  11      276.68      284.01     13.77 o 
   3   6  11      887.76      814.65     19.79 o 
   4   6  11     1872.74     1908.53     33.83 o 
   5   6  11       84.48       77.01     11.44 o 
   6   6  11      814.17      859.30     23.40 o 
   7   6  11      106.92       99.93     13.29 o 
   8   6  11       34.41       42.93     13.12 o 
   9   6  11       51.18       37.49     13.73 o 
  10   6  11       25.88       19.85     14.92 o 
  11   6  11        0.01        8.48     21.09 o 
   1   7  11       96.08       87.40     10.47 o 
   2   7  11     2006.20     1880.46     30.99 o 
   3   7  11     2447.52     2422.04     36.88 o 
   4   7  11      237.72      286.95     18.38 o 
   5   7  11      261.45      246.17     17.13 o 
   6   7  11       12.42       27.88     11.23 o 
   7   7  11      457.35      494.61     20.84 o 
   8   7  11        0.08       -6.50     13.37 o 
   9   7  11       16.71       28.47     16.90 o 
  10   7  11       26.06       33.57     17.60 o 
  11   7  11      102.14      185.23     59.39 o 
   1   8  11      158.93      161.28     12.09 o 
   2   8  11      359.64      371.52     16.57 o 
   3   8  11       91.90       80.81     12.00 o 
   4   8  11       87.02       79.53     14.23 o 
   5   8  11       39.50       31.26     11.64 o 
   6   8  11      121.08       98.29     13.46 o 
   7   8  11       17.42        6.19     12.69 o 
   8   8  11      306.84      327.03     22.98 o 
   9   8  11       53.76       61.25     17.35 o 
  10   8  11        3.88        4.52     20.08 o 
   1   9  11      158.12      142.06     13.45 o 
   2   9  11     1423.27     1438.18     28.09 o 
   3   9  11      998.33      918.33     25.64 o 
   4   9  11      274.61      276.10     17.21 o 
   5   9  11      337.19      334.14     18.73 o 
   6   9  11       67.83       48.21     13.67 o 
   7   9  11      173.58      168.54     17.93 o 
   8   9  11       66.79       37.78     15.59 o 
   9   9  11       42.92       24.01     17.15 o 
   1  10  11       15.80        6.57     10.51 o 
   2  10  11      595.26      563.90     26.42 o 
   3  10  11       18.73        9.06     11.29 o 
   4  10  11      154.89      115.21     14.23 o 
   5  10  11     1121.54     1077.30     27.27 o 
   6  10  11      177.53      170.03     18.69 o 
   7  10  11      336.83      366.76     26.13 o 
   8  10  11       49.28       43.15     17.15 o 
   9  10  11        3.90      -37.85     66.68 o 
   1  11  11       41.95       31.12     11.68 o 
   2  11  11        4.07        1.93     12.01 o 
   3  11  11       91.25       60.56     14.06 o 
   4  11  11       49.29       36.02     13.32 o 
   5  11  11      164.63      155.31     17.35 o 
   6  11  11      130.48      108.64     17.54 o 
   7  11  11      426.90      452.89     25.98 o 
   8  11  11      139.55      110.33     30.09 o 
   1  12  11      249.59      224.76     19.87 o 
   2  12  11      142.63      124.49     15.22 o 
   3  12  11       11.79        8.34     13.48 o 
   4  12  11       29.77       27.93     16.13 o 
   5  12  11        7.51       11.20     17.09 o 
   6  12  11       58.97       35.47     17.25 o 
   7  12  11        0.07       -2.04     29.98 o 
   1  13  11        7.66       19.15     15.25 o 
   2  13  11       23.20       47.95     14.79 o 
   3  13  11        2.22      -15.16     15.16 o 
   4  13  11       56.30       55.54     17.63 o 
   5  13  11        3.68       -5.91     19.19 o 
   6  13  11       43.03      -17.74     41.21 o 
   1  14  11      123.94      177.63     19.61 o 
   2  14  11       62.81       60.14     19.30 o 
   3  14  11      126.32      127.44     23.24 o 
   4  14  11       33.40       69.06     42.24 o 
   0   0  12    18004.63    19354.63    327.01 o 
   1   0  12       30.41        9.45      8.38 o 
   2   0  12      943.22      821.40     23.27 o 
   3   0  12     4892.16     5096.25     66.35 o 
   4   0  12       21.08       15.17      8.54 o 
   5   0  12     1375.38     1387.97     27.84 o 
   6   0  12      549.91      569.67     21.09 o 
   7   0  12      149.73      186.63     26.96 o 
   8   0  12     5907.11     6344.55    127.05 o 
   9   0  12      136.49      134.54     19.95 o 
  10   0  12      587.38      610.12     59.81 o 
  11   0  12      803.74      851.18     51.53 o 
  12   0  12      118.72      115.94     48.64 o 
   0   1  12      226.12      208.14     13.04 o 
   1   1  12    13483.69    14327.31    129.58 o 
   2   1  12       12.55        7.50      5.73 o 
   3   1  12      849.60      774.57     16.77 o 
   4   1  12     3374.25     3518.80     35.55 o 
   5   1  12      127.63      129.81      8.59 o 
   6   1  12     1704.35     1682.30     27.09 o 
   7   1  12     1945.84     2001.94     30.56 o 
   8   1  12       99.84      107.74     12.95 o 
   9   1  12     4830.33     4938.40     67.02 o 
  10   1  12      599.90      530.62     23.87 o 
  11   1  12      328.86      304.19     23.57 o 
  12   1  12      616.84      748.16     56.01 o 
   0   2  12    21613.83    23256.66    275.02 o 
   1   2  12      700.36      719.15     14.61 o 
   2   2  12     5207.87     5543.56     51.85 o 
   3   2  12     1209.86     1151.51     18.77 o 
   4   2  12      224.70      231.85     12.22 o 
   5   2  12     2488.26     2518.73     34.50 o 
   6   2  12       63.21       36.47      9.00 o 
   7   2  12     1013.15      985.44     22.63 o 
   8   2  12     2173.89     2152.61     35.11 o 
   9   2  12      317.17      292.07     17.05 o 
  10   2  12      651.06      639.78     25.58 o 
  11   2  12      173.41      172.06     19.62 o 
  12   2  12       43.84       32.33     24.57 o 
   0   3  12     1921.23     2188.97     43.23 o 
   1   3  12     2695.21     2731.93     33.70 o 
   2   3  12     4347.50     4581.94     49.29 o 
   3   3  12      198.98      172.65      9.73 o 
   4   3  12      573.97      544.31     16.05 o 
   5   3  12     2109.44     2159.07     33.31 o 
   6   3  12     1227.25     1263.02     34.01 o 
   7   3  12      396.46      407.72     18.26 o 
   8   3  12      393.02      396.96     18.01 o 
   9   3  12      356.08      344.26     18.20 o 
  10   3  12       32.12       18.21     13.76 o 
  11   3  12      121.69      155.84     18.29 o 
   0   4  12      540.34      454.43     19.67 o 
   1   4  12     1959.93     2092.48     28.44 o 
   2   4  12      588.42      542.11     15.97 o 
   3   4  12     1323.31     1207.09     23.69 o 
   4   4  12     3875.01     4148.31     49.15 o 
   5   4  12       52.38       44.59      9.54 o 
   6   4  12     7909.74     9075.26     99.52 o 
   7   4  12      874.54      866.56     22.22 o 
   8   4  12     1550.90     1435.89     30.44 o 
   9   4  12      585.73      643.17     25.60 o 
  10   4  12      440.73      463.20     21.67 o 
  11   4  12       12.92       24.24     15.89 o 
   0   5  12     1798.12     1941.38     36.82 o 
   1   5  12     3009.48     3113.14     39.56 o 
   2   5  12     1045.30     1018.29     21.81 o 
   3   5  12     1444.03     1440.65     26.55 o 
   4   5  12      626.54      645.11     24.42 o 
   5   5  12     4507.96     4978.40     66.07 o 
   6   5  12     1934.77     1976.12     35.93 o 
   7   5  12      390.24      366.32     17.52 o 
   8   5  12     1175.08     1189.21     28.03 o 
   9   5  12      162.73      156.16     23.06 o 
  10   5  12      904.28      929.19     29.86 o 
  11   5  12       87.47      101.01     27.58 o 
   0   6  12      678.18      688.62     29.49 o 
   1   6  12      671.29      695.23     20.51 o 
   2   6  12     2989.38     3213.15     44.10 o 
   3   6  12       38.78       36.86     10.12 o 
   4   6  12     5247.15     5811.79     75.78 o 
   5   6  12       22.26       12.11     10.75 o 
   6   6  12      247.12      233.29     25.60 o 
   7   6  12     2948.31     3183.92     50.16 o 
   8   6  12       25.37       32.41     13.29 o 
   9   6  12     1328.14     1408.19     38.28 o 
  10   6  12       70.11       39.85     17.83 o 
  11   6  12      481.61      578.58     82.26 o 
   0   7  12     3567.42     3648.35     88.74 o 
   1   7  12     1211.31     1211.07     24.64 o 
   2   7  12      102.55       95.93     11.16 o 
   3   7  12     2747.75     3053.45     46.60 o 
   4   7  12      204.98      205.52     15.06 o 
   5   7  12     3196.46     3250.29     49.82 o 
   6   7  12      108.40      124.46     13.93 o 
   7   7  12      657.50      651.07     24.27 o 
   8   7  12     1277.25     1311.00     34.34 o 
   9   7  12       51.13       50.55     17.73 o 
  10   7  12      429.61      450.98     29.26 o 
   0   8  12      589.61      694.27     32.78 o 
   1   8  12     2655.17     2685.91     43.00 o 
   2   8  12      669.66      692.37     21.33 o 
   3   8  12      801.60      758.26     22.93 o 
   4   8  12     1360.32     1423.65     51.28 o 
   5   8  12       98.84       92.45     13.31 o 
   6   8  12        9.66       12.93     12.25 o 
   7   8  12        9.26       12.19     13.45 o 
   8   8  12      194.05      196.92     20.21 o 
   9   8  12      952.72      926.21     35.51 o 
  10   8  12      493.03      551.03     46.80 o 
   0   9  12     1182.76     1075.73     37.34 o 
   1   9  12     1050.06      997.26     31.33 o 
   2   9  12      545.48      654.83     24.58 o 
   3   9  12      827.81      843.63     24.75 o 
   4   9  12      450.09      432.34     20.24 o 
   5   9  12      274.00      271.60     17.80 o 
   6   9  12      293.30      338.24     23.73 o 
   7   9  12      442.03      475.86     24.94 o 
   8   9  12      300.18      339.35     24.55 o 
   9   9  12      448.74      569.44     33.36 o 
   0  10  12      459.83      557.96     31.97 o 
   1  10  12       29.59       50.35     12.13 o 
   2  10  12     2682.50     2639.00     47.88 o 
   3  10  12      274.31      289.80     19.79 o 
   4  10  12     1508.79     1420.96     32.32 o 
   5  10  12      732.72      821.35     27.65 o 
   6  10  12      110.54      109.63     16.46 o 
   7  10  12       55.97       41.54     16.41 o 
   8  10  12      372.27      408.78     39.04 o 
   0  11  12        2.63      -16.01     16.01 o 
   1  11  12     1267.76     1212.35     28.72 o 
   2  11  12      162.01      179.63     16.33 o 
   3  11  12      196.50      182.75     19.68 o 
   4  11  12      496.96      554.39     33.27 o 
   5  11  12      176.82      201.03     17.97 o 
   6  11  12      182.45      175.95     19.83 o 
   7  11  12      341.78      380.19     25.69 o 
   0  12  12     1076.18     1080.89     37.39 o 
   1  12  12        2.53        8.19     12.50 o 
   2  12  12      626.43      677.78     34.37 o 
   3  12  12      675.33      686.57     27.33 o 
   4  12  12       68.20       94.85     16.72 o 
   5  12  12      205.84      194.53     25.45 o 
   6  12  12      559.52      576.93     47.18 o 
   0  13  12        2.83       -1.41     21.19 o 
   1  13  12      794.20      869.43     29.82 o 
   2  13  12      125.55      141.92     17.56 o 
   3  13  12      298.17      372.13     25.47 o 
   4  13  12      400.48      421.19     36.30 o 
   5  13  12       24.82       85.70     42.30 o 
   0  14  12       79.86       92.06     28.09 o 
   1  14  12       87.90       84.92     20.29 o 
   2  14  12      184.38      233.27     28.98 o 
   3  14  12      197.67      230.61     48.97 o 
   1   1  13      139.22      151.34      8.86 o 
   2   1  13      807.81      804.11     15.68 o 
   3   1  13       54.19       37.43      6.96 o 
   4   1  13       98.70       84.97      7.78 o 
   5   1  13       42.21       31.49      7.32 o 
   6   1  13      230.81      214.49     12.52 o 
   7   1  13       26.69       58.27     14.85 o 
   8   1  13      307.02      253.00     16.29 o 
   9   1  13      117.32       67.32     13.24 o 
  10   1  13      150.01      137.54     17.01 o 
  11   1  13      261.10      250.39     23.82 o 
   1   2  13     2826.50     3080.98     34.77 o 
   2   2  13      930.49      874.25     18.24 o 
   3   2  13     1701.34     1704.66     24.09 o 
   4   2  13        0.05       -3.75      6.78 o 
   5   2  13       28.69       13.73      8.97 o 
   6   2  13      597.89      568.38     18.01 o 
   7   2  13      296.68      254.90     20.35 o 
   8   2  13        6.23       18.52     10.17 o 
   9   2  13      166.80      136.68     14.96 o 
  10   2  13       63.20       52.64     15.50 o 
  11   2  13      430.80      508.66     28.17 o 
   1   3  13      610.25      590.01     15.47 o 
   2   3  13     1186.60     1085.41     20.02 o 
   3   3  13      653.31      611.42     15.36 o 
   4   3  13      373.50      377.78     14.51 o 
   5   3  13        0.14       -4.18     10.50 o 
   6   3  13      830.73      756.92     20.47 o 
   7   3  13      706.45      680.72     22.17 o 
   8   3  13      142.94      159.33     13.70 o 
   9   3  13      204.22      205.86     18.39 o 
  10   3  13      383.65      374.22     22.28 o 
  11   3  13      146.39      114.16     19.51 o 
   1   4  13       11.79       15.78      7.68 o 
   2   4  13      438.86      392.30     14.04 o 
   3   4  13      697.62      653.01     20.01 o 
   4   4  13      119.68       93.08     13.89 o 
   5   4  13     4373.01     4657.01     62.91 o 
   6   4  13       72.46       44.35     10.60 o 
   7   4  13     1307.19     1270.21     26.73 o 
   8   4  13       24.33       39.19     12.54 o 
   9   4  13        8.82       26.72     13.79 o 
  10   4  13        5.70      -15.77     15.77 o 
  11   4  13      408.19      383.79     34.32 o 
   1   5  13      486.05      500.34     15.91 o 
   2   5  13      291.46      261.62     14.26 o 
   3   5  13       41.05       16.88      9.63 o 
   4   5  13      123.77      125.87     12.98 o 
   5   5  13     1421.20     1463.83     30.46 o 
   6   5  13      473.87      470.22     20.52 o 
   7   5  13      134.83      165.15     14.91 o 
   8   5  13      108.97      100.51     15.01 o 
   9   5  13        4.47        5.12     15.04 o 
  10   5  13      115.74      106.41     18.87 o 
  11   5  13      159.54      221.63     40.76 o 
   1   6  13      122.01       97.67     11.34 o 
   2   6  13      133.78      118.77     12.96 o 
   3   6  13       23.12       21.18      9.98 o 
   4   6  13       90.96       78.28     12.65 o 
   5   6  13     1009.48      972.47     25.28 o 
   6   6  13      232.86      255.97     25.24 o 
   7   6  13      185.16      194.57     17.72 o 
   8   6  13        8.53       33.48     15.17 o 
   9   6  13       22.43       29.56     16.41 o 
  10   6  13        9.56       38.36     17.83 o 
   1   7  13      147.16      128.46     12.64 o 
   2   7  13       32.32       22.89     10.04 o 
   3   7  13     1527.05     1392.59     29.85 o 
   4   7  13     3186.74     3163.35     49.12 o 
   5   7  13      174.70      175.95     15.37 o 
   6   7  13      164.80      188.62     16.13 o 
   7   7  13       12.78       24.78     13.21 o 
   8   7  13      125.39      122.95     17.69 o 
   9   7  13       38.79       59.65     18.52 o 
  10   7  13      397.65      496.52     53.80 o 
   1   8  13      447.57      439.35     19.59 o 
   2   8  13      684.34      748.86     22.31 o 
   3   8  13       87.22      106.13     13.60 o 
   4   8  13       88.70       72.11     13.11 o 
   5   8  13      134.42      121.20     14.85 o 
   6   8  13      368.22      345.54     19.86 o 
   7   8  13      433.40      442.81     24.42 o 
   8   8  13        9.45        7.28     15.26 o 
   9   8  13       44.53       32.58     19.83 o 
   1   9  13       54.96       35.20     12.07 o 
   2   9  13     2296.84     2131.36     41.79 o 
   3   9  13       11.40       25.16     12.21 o 
   4   9  13      746.13      807.70     27.05 o 
   5   9  13     1230.35     1135.48     29.57 o 
   6   9  13      136.44      168.72     17.85 o 
   7   9  13       16.62       31.41     16.12 o 
   8   9  13       29.21       28.63     18.07 o 
   1  10  13      499.19      443.96     20.82 o 
   2  10  13        8.41        7.81     13.00 o 
   3  10  13       26.34       26.39     13.80 o 
   4  10  13        7.68       28.35     13.89 o 
   5  10  13        0.35        1.97     13.69 o 
   6  10  13      533.08      546.24     29.90 o 
   7  10  13      725.84      761.60     32.61 o 
   8  10  13        8.68       45.06     40.68 o 
   1  11  13       79.01       90.49     14.84 o 
   2  11  13       27.46       39.29     14.40 o 
   3  11  13       15.00       27.97     14.75 o 
   4  11  13        0.18       -4.92     14.36 o 
   5  11  13        0.25        5.69     15.46 o 
   6  11  13      233.40      246.64     22.50 o 
   7  11  13      164.08      229.43     46.90 o 
   1  12  13       76.49       66.77     21.27 o 
   2  12  13       69.21       69.47     15.76 o 
   3  12  13       25.94       30.41     15.04 o 
   4  12  13       39.08       54.77     18.46 o 
   5  12  13        0.45       19.40     21.34 o 
   1  13  13       20.02       13.33     15.69 o 
   2  13  13       47.34       50.71     16.94 o 
   3  13  13       12.81       68.95     18.46 o 
   4  13  13      237.95      297.22     66.26 o 
   0   0  14     2814.50     2797.44     65.87 o 
   1   0  14     4065.57     4296.65     63.76 o 
   2   0  14      104.96      121.20     12.72 o 
   3   0  14     1133.56     1086.30     27.13 o 
   4   0  14     6803.28     7350.79     92.85 o 
   5   0  14     1300.09     1160.88     26.88 o 
   6   0  14     1410.94     1349.25     35.60 o 
   7   0  14      715.12      673.91     31.26 o 
   8   0  14      190.52      156.07     23.13 o 
   9   0  14      206.14      151.24     22.35 o 
  10   0  14       35.73       71.93     22.32 o 
  11   0  14      267.23      186.98     31.45 o 
   0   1  14      362.91      337.64     17.45 o 
   1   1  14       46.22       25.61      7.25 o 
   2   1  14     1745.50     1684.62     23.90 o 
   3   1  14     1540.47     1491.68     22.90 o 
   4   1  14      851.99      712.63     16.28 o 
   5   1  14     3071.90     3183.35     41.32 o 
   6   1  14     1242.21     1118.89     31.27 o 
   7   1  14       91.26       80.42     11.66 o 
   8   1  14     1586.20     1464.23     31.48 o 
   9   1  14       10.65       -2.84     13.31 o 
  10   1  14      700.28      753.53     31.54 o 
  11   1  14      334.71      428.70     33.53 o 
   0   2  14        6.52       -1.51     10.93 o 
   1   2  14     1601.87     1583.90     24.44 o 
   2   2  14     1493.49     1381.56     21.81 o 
   3   2  14      101.53       94.70      8.85 o 
   4   2  14     1997.80     1940.82     27.20 o 
   5   2  14     1931.53     1858.95     29.89 o 
   6   2  14     2393.58     2362.25     37.06 o 
   7   2  14     1794.61     1733.99     31.65 o 
   8   2  14      709.84      646.75     23.93 o 
   9   2  14      683.54      673.12     25.10 o 
  10   2  14      136.02      110.72     16.66 o 
  11   2  14      396.37      442.39     35.19 o 
   0   3  14     1050.47     1085.66     30.56 o 
   1   3  14     2368.76     2313.01     33.30 o 
   2   3  14      373.22      382.09     14.09 o 
   3   3  14      468.59      423.90     15.03 o 
   4   3  14     4972.50     5377.95     62.24 o 
   5   3  14     3335.70     3334.56     46.35 o 
   6   3  14      490.82      499.82     19.05 o 
   7   3  14     1252.94     1185.57     28.66 o 
   8   3  14      502.72      502.27     21.58 o 
   9   3  14     1649.85     1552.03     40.12 o 
  10   3  14      455.27      496.77     25.25 o 
  11   3  14       48.93       74.51     22.26 o 
   0   4  14     2452.19     2545.78     50.69 o 
   1   4  14      105.54       78.98      9.55 o 
   2   4  14      493.35      486.32     15.84 o 
   3   4  14      957.46      885.06     20.70 o 
   4   4  14       48.79       42.97     11.19 o 
   5   4  14     3626.77     3961.99     56.89 o 
   6   4  14      400.60      380.33     18.81 o 
   7   4  14      351.25      361.08     20.48 o 
   8   4  14     1949.67     1980.70     41.22 o 
   9   4  14      916.47      852.73     31.97 o 
  10   4  14      139.09      165.85     23.35 o 
   0   5  14     1085.90      967.22     30.12 o 
   1   5  14     2199.78     2243.43     31.78 o 
   2   5  14      193.31      185.68     12.60 o 
   3   5  14        6.42        1.99      9.91 o 
   4   5  14     2487.82     2542.73     42.23 o 
   5   5  14        4.09        3.87     11.05 o 
   6   5  14      209.38      205.63     17.28 o 
   7   5  14     2950.93     3187.43     55.70 o 
   8   5  14     1702.42     1543.50     36.52 o 
   9   5  14     1055.22     1003.27     34.03 o 
  10   5  14      851.25      949.11     45.28 o 
   0   6  14     5529.19     5891.51     85.62 o 
   1   6  14      856.58      798.03     20.27 o 
   2   6  14      830.80      804.20     22.32 o 
   3   6  14      393.24      353.50     18.04 o 
   4   6  14      101.70       68.77     12.89 o 
   5   6  14     1855.98     1886.76     39.10 o 
   6   6  14       11.48       17.27     12.48 o 
   7   6  14      771.18      831.41     27.85 o 
   8   6  14     2374.79     2606.86     53.62 o 
   9   6  14      727.00      802.32     36.50 o 
  10   6  14      606.12      703.08     41.23 o 
   0   7  14      930.23      890.45     34.44 o 
   1   7  14     2948.40     2977.14     41.63 o 
   2   7  14     1546.13     1468.08     29.20 o 
   3   7  14       49.45       45.15     12.48 o 
   4   7  14      316.19      373.70     19.32 o 
   5   7  14        4.71        7.61     12.31 o 
   6   7  14      399.03      362.66     22.99 o 
   7   7  14      918.49      987.31     32.42 o 
   8   7  14      335.99      313.61     24.08 o 
   9   7  14      703.66      902.35     35.35 o 
   0   8  14      764.74      818.15     35.83 o 
   1   8  14     2708.41     2797.38     46.19 o 
   2   8  14     1133.24     1102.77     27.38 o 
   3   8  14      667.90      705.29     24.10 o 
   4   8  14      120.79      127.43     15.24 o 
   5   8  14      113.22      121.26     15.68 o 
   6   8  14     1007.55      979.48     28.54 o 
   7   8  14      353.44      435.27     22.84 o 
   8   8  14     1295.96     1415.47     39.97 o 
   9   8  14      577.39      605.95     75.40 o 
   0   9  14      481.94      551.23     35.60 o 
   1   9  14      423.45      464.51     21.44 o 
   2   9  14      597.85      576.17     27.36 o 
   3   9  14      105.30      126.04     16.15 o 
   4   9  14       29.45        4.21     13.28 o 
   5   9  14      827.39      783.60     27.99 o 
   6   9  14      855.74      907.58     29.84 o 
   7   9  14      295.17      343.37     23.95 o 
   8   9  14     1227.57     1344.45     74.20 o 
   0  10  14       23.13      -11.44     20.68 o 
   1  10  14      109.83       92.75     15.76 o 
   2  10  14      141.51      117.51     16.76 o 
   3  10  14       37.34       48.87     15.32 o 
   4  10  14     1173.36     1144.75     34.72 o 
   5  10  14      581.70      687.05     27.37 o 
   6  10  14        9.38       40.68     15.80 o 
   7  10  14     1211.88     1261.28     72.46 o 
   0  11  14      569.19      531.90     34.30 o 
   1  11  14       86.69       60.53     15.72 o 
   2  11  14      466.98      518.38     25.75 o 
   3  11  14     1012.37      958.16     33.10 o 
   4  11  14      305.70      383.18     26.24 o 
   5  11  14      718.68      767.78     50.23 o 
   6  11  14      267.38      261.92     50.09 o 
   0  12  14      188.71      201.81     26.20 o 
   1  12  14      232.37      238.60     20.98 o 
   2  12  14      171.84      205.26     18.74 o 
   3  12  14      512.60      526.09     34.62 o 
   4  12  14      935.76     1026.53     50.51 o 
   5  12  14      361.82      466.61     78.21 o 
   0  13  14       79.35       46.74     36.56 o 
   1  13  14      102.32      138.50     26.08 o 
   2  13  14       39.40       53.21     28.85 o 
   3  13  14      817.77     1163.99    109.60 o 
   1   1  15      151.54      144.07     10.36 o 
   2   1  15       26.80       21.41      8.10 o 
   3   1  15       27.21       26.64      8.68 o 
   4   1  15       79.50       81.25      9.56 o 
   5   1  15       68.61       56.18     10.64 o 
   6   1  15      506.76      498.32     18.06 o 
   7   1  15       36.90        8.70     11.50 o 
   8   1  15        3.54      -11.77     12.03 o 
   9   1  15      108.39       91.08     14.95 o 
  10   1  15      105.35       79.38     17.22 o 
   1   2  15     1582.94     1477.73     25.83 o 
   2   2  15        0.08       -4.06      8.29 o 
   3   2  15      636.44      603.56     17.64 o 
   4   2  15      235.69      223.56     12.66 o 
   5   2  15      347.75      302.64     15.13 o 
   6   2  15       60.54       40.59     10.92 o 
   7   2  15     1151.11     1074.37     25.60 o 
   8   2  15       81.95       59.47     13.67 o 
   9   2  15      113.36       97.48     15.71 o 
  10   2  15       55.48       60.53     18.75 o 
   1   3  15      154.99      137.79     11.48 o 
   2   3  15     1102.77     1043.99     20.97 o 
   3   3  15     2397.69     2395.68     35.56 o 
   4   3  15     1232.80     1193.97     25.88 o 
   5   3  15       12.27        3.01     10.23 o 
   6   3  15      612.44      629.71     23.00 o 
   7   3  15        0.35       10.39     13.39 o 
   8   3  15     1597.10     1439.54     34.91 o 
   9   3  15      103.19      116.81     18.58 o 
  10   3  15      119.04      108.22     22.15 o 
   1   4  15      322.31      292.82     14.27 o 
   2   4  15      119.25      101.30     11.03 o 
   3   4  15      212.97      177.90     13.08 o 
   4   4  15      286.77      264.98     15.65 o 
   5   4  15      240.89      209.34     15.81 o 
   6   4  15       51.93       39.77     12.86 o 
   7   4  15      759.47      772.82     28.26 o 
   8   4  15        2.32       -1.28     14.68 o 
   9   4  15        6.58        4.02     18.83 o 
  10   4  15        9.80        2.13     28.60 o 
   1   5  15      281.57      245.64     14.17 o 
   2   5  15      598.65      556.60     18.93 o 
   3   5  15      282.11      266.23     14.94 o 
   4   5  15      351.05      351.27     19.08 o 
   5   5  15      913.38      912.88     25.91 o 
   6   5  15        0.42        6.16     12.44 o 
   7   5  15       10.97       12.46     13.57 o 
   8   5  15        3.88       48.26     15.42 o 
   9   5  15      147.02      175.59     21.46 o 
  10   5  15      420.66      472.21     43.34 o 
   1   6  15       56.87       37.78     10.32 o 
   2   6  15      180.67      139.48     12.77 o 
   3   6  15       20.69       19.96     11.75 o 
   4   6  15        6.82       -2.18     11.30 o 
   5   6  15       54.62       45.88     13.56 o 
   6   6  15       91.13      103.79     15.26 o 
   7   6  15       16.09       50.06     14.47 o 
   8   6  15       86.83       84.30     16.58 o 
   9   6  15        5.79       35.98     26.59 o 
   1   7  15      302.83      260.41     17.31 o 
   2   7  15       11.29       32.30     11.52 o 
   3   7  15       36.39       41.43     12.89 o 
   4   7  15       13.77        6.32     12.55 o 
   5   7  15      114.98      103.95     16.11 o 
   6   7  15      616.24      647.19     25.81 o 
   7   7  15       80.64       86.76     15.70 o 
   8   7  15        9.91       25.29     17.44 o 
   9   7  15      229.20      227.90     46.87 o 
   1   8  15       14.07       42.31     13.03 o 
   2   8  15      135.21      123.17     16.08 o 
   3   8  15      705.92      718.01     25.92 o 
   4   8  15       13.58       23.60     13.43 o 
   5   8  15       54.87       64.54     14.51 o 
   6   8  15       17.28       34.31     15.43 o 
   7   8  15      340.90      374.89     25.36 o 
   8   8  15       74.31       75.27     25.68 o 
   1   9  15      125.14      115.60     14.95 o 
   2   9  15      406.13      462.14     23.75 o 
   3   9  15      568.86      560.10     32.13 o 
   4   9  15      610.32      512.09     25.15 o 
   5   9  15      169.02      142.37     18.23 o 
   6   9  15       44.35       69.18     16.08 o 
   7   9  15        0.55       23.03     22.59 o 
   1  10  15      106.26      100.57     16.50 o 
   2  10  15        0.84        5.01     14.31 o 
   3  10  15      157.67      132.29     18.13 o 
   4  10  15      109.42      143.85     18.59 o 
   5  10  15     1030.69     1040.20     31.98 o 
   6  10  15      423.30      535.08     53.52 o 
   1  11  15        0.01        5.22     17.24 o 
   2  11  15      126.16      161.33     19.11 o 
   3  11  15        5.15       23.30     19.26 o 
   4  11  15       88.47      118.69     22.43 o 
   5  11  15        3.05       14.13     40.49 o 
   1  12  15       22.26       25.82     16.76 o 
   2  12  15        0.28       25.83     25.48 o 
   3  12  15      107.54      147.23     31.41 o 
   4  12  15        3.03      125.51     60.35 o 
   0   0  16      790.40      891.89     36.63 o 
   1   0  16     3722.27     3857.27     61.11 o 
   2   0  16     1390.46     1376.53     35.65 o 
   3   0  16      366.29      355.91     22.02 o 
   4   0  16     3214.22     3250.85     87.45 o 
   5   0  16      855.52      889.26     30.00 o 
   6   0  16     1413.32     1349.66     43.14 o 
   7   0  16      546.77      545.19     32.69 o 
   8   0  16        3.30      -17.64     17.64 o 
   9   0  16       92.82       60.94     22.71 o 
  10   0  16      273.84      266.87     42.22 o 
   0   1  16     3583.66     3582.35     64.87 o 
   1   1  16       37.61       22.19      9.40 o 
   2   1  16     2223.43     2299.22     34.36 o 
   3   1  16     2208.16     2144.23     31.19 o 
   4   1  16     1130.00     1112.94     21.22 o 
   5   1  16     1245.50     1161.17     25.87 o 
   6   1  16      235.17      241.29     16.50 o 
   7   1  16      230.84      199.27     16.42 o 
   8   1  16       99.17       98.57     15.73 o 
   9   1  16       30.69       15.94     14.69 o 
  10   1  16      424.18      490.02     34.85 o 
   0   2  16      299.04      287.92     20.03 o 
   1   2  16     2246.45     2230.68     33.66 o 
   2   2  16      974.03      846.81     20.37 o 
   3   2  16       12.61        2.36      8.98 o 
   4   2  16     3997.18     4084.82     55.23 o 
   5   2  16     2150.99     2259.76     37.73 o 
   6   2  16      420.17      393.70     22.11 o 
   7   2  16      872.78      887.69     27.64 o 
   8   2  16       52.09       30.31     14.56 o 
   9   2  16      373.44      367.72     21.68 o 
  10   2  16      199.52      177.17     30.85 o 
   0   3  16      776.61      753.83     29.46 o 
   1   3  16     1377.13     1334.81     25.49 o 
   2   3  16      384.12      412.64     19.08 o 
   3   3  16     4010.35     4095.87     51.99 o 
   4   3  16     1777.07     1828.41     33.33 o 
   5   3  16     2339.53     2247.72     38.21 o 
   6   3  16       69.12       89.96     13.48 o 
   7   3  16      274.42      296.78     20.36 o 
   8   3  16     2462.32     2318.04     56.13 o 
   9   3  16        7.64       15.96     17.13 o 
  10   3  16      527.57      679.34     86.80 o 
   0   4  16      672.78      663.33     28.77 o 
   1   4  16     3019.76     3270.78     44.19 o 
   2   4  16      381.23      410.27     17.22 o 
   3   4  16     1202.33     1160.71     24.84 o 
   4   4  16      510.26      523.15     20.64 o 
   5   4  16      584.47      615.85     22.47 o 
   6   4  16     1138.98     1103.35     29.00 o 
   7   4  16       13.31       21.94     14.29 o 
   8   4  16        6.07        7.35     15.24 o 
   9   4  16      487.19      487.85     44.77 o 
   0   5  16     2233.67     2295.37     52.46 o 
   1   5  16      426.96      431.52     18.96 o 
   2   5  16     1201.58     1165.38     25.08 o 
   3   5  16       28.76       31.17     11.53 o 
   4   5  16     1248.89     1167.01     27.19 o 
   5   5  16      506.27      530.42     22.81 o 
   6   5  16       39.61       55.63     14.59 o 
   7   5  16      613.09      682.34     31.32 o 
   8   5  16      189.51      225.37     20.54 o 
   9   5  16     2778.16     2929.39     82.57 o 
   0   6  16      859.04      869.48     43.88 o 
   1   6  16     1649.16     1650.22     30.06 o 
   2   6  16      445.19      485.07     19.13 o 
   3   6  16      424.57      461.99     20.17 o 
   4   6  16        2.88        6.44     12.38 o 
   5   6  16      219.38      233.51     18.03 o 
   6   6  16      643.59      656.55     32.46 o 
   7   6  16      422.11      451.75     27.42 o 
   8   6  16     1675.26     1813.59     42.93 o 
   9   6  16      221.52      283.32     38.91 o 
   0   7  16     1749.40     1760.87     51.33 o 
   1   7  16     1490.48     1436.58     32.81 o 
   2   7  16      709.63      764.83     25.00 o 
   3   7  16      287.75      267.45     18.81 o 
   4   7  16      453.30      504.36     23.32 o 
   5   7  16      114.80       91.85     15.95 o 
   6   7  16      324.23      367.92     21.76 o 
   7   7  16      292.01      362.54     24.35 o 
   8   7  16      698.55      887.81     71.40 o 
   0   8  16     7966.13     8125.65    145.41 o 
   1   8  16      383.71      433.01     21.88 o 
   2   8  16     1251.10     1182.65     32.33 o 
   3   8  16      469.85      476.67     23.08 o 
   4   8  16       20.10       30.37     14.54 o 
   5   8  16      725.71      800.09     29.39 o 
   6   8  16       31.32       60.72     16.90 o 
   7   8  16      450.85      567.57     31.95 o 
   0   9  16      974.42     1009.78     42.30 o 
   1   9  16     1094.73     1051.18     31.96 o 
   2   9  16     1170.36     1092.19     32.31 o 
   3   9  16      516.00      488.59     26.15 o 
   4   9  16       23.94       61.59     16.78 o 
   5   9  16        5.09        6.55     16.01 o 
   6   9  16      567.30      605.79     27.81 o 
   7   9  16      466.47      613.29     51.37 o 
   0  10  16       29.50       48.32     20.61 o 
   1  10  16      743.25      711.02     29.30 o 
   2  10  16      123.33      167.01     19.22 o 
   3  10  16      206.34      240.51     22.99 o 
   4  10  16       44.79      103.07     19.31 o 
   5  10  16      334.17      533.97     69.27 o 
   0  11  16       33.71       41.97     25.40 o 
   1  11  16       66.08       72.77     18.48 o 
   2  11  16      156.00      165.10     20.44 o 
   3  11  16      225.29      245.63     46.75 o 
   4  11  16      470.61      623.23     59.98 o 
   1  12  16      149.77      160.47     48.49 o 
   2  12  16       22.08       29.50     55.16 o 
   1   1  17        0.72        5.66      9.53 o 
   2   1  17      334.39      328.65     15.89 o 
   3   1  17     1295.60     1300.24     27.61 o 
   4   1  17        1.34       -3.25     11.17 o 
   5   1  17      202.71      178.84     16.31 o 
   6   1  17       39.32       10.04     13.32 o 
   7   1  17        6.50       14.09     14.26 o 
   8   1  17        2.57        6.65     14.28 o 
   9   1  17        0.11        6.54     15.83 o 
   1   2  17       24.75       23.03      9.96 o 
   2   2  17      587.71      591.79     19.60 o 
   3   2  17     3908.08     3834.35     52.95 o 
   4   2  17      847.94      795.12     23.24 o 
   5   2  17      698.69      718.12     23.87 o 
   6   2  17       68.79       60.34     15.05 o 
   7   2  17      104.67       78.21     17.83 o 
   8   2  17        3.32        4.24     16.24 o 
   9   2  17      215.34      200.45     27.99 o 
   1   3  17       90.00       76.60     11.54 o 
   2   3  17     2870.37     2705.51     42.18 o 
   3   3  17       30.87       38.71     10.92 o 
   4   3  17      151.16      131.83     13.98 o 
   5   3  17     1549.46     1517.47     31.56 o 
   6   3  17     2850.42     2900.31     49.03 o 
   7   3  17       38.21       49.55     14.57 o 
   8   3  17       19.28       24.26     17.64 o 
   9   3  17      124.36      151.32     27.32 o 
   1   4  17      495.32      490.27     19.98 o 
   2   4  17        1.53       -0.14     10.82 o 
   3   4  17       66.01       35.78     11.59 o 
   4   4  17       52.78       61.84     12.91 o 
   5   4  17      187.99      175.12     15.95 o 
   6   4  17      561.21      646.31     24.60 o 
   7   4  17      913.44      921.97     29.64 o 
   8   4  17      145.56      134.15     21.27 o 
   9   4  17        3.26        6.61     33.39 o 
   1   5  17      161.06      154.23     14.51 o 
   2   5  17      191.86      170.94     14.25 o 
   3   5  17        0.90       -7.65     11.42 o 
   4   5  17       42.70       47.94     12.70 o 
   5   5  17       23.62       83.90     21.23 o 
   6   5  17      514.03      507.49     30.34 o 
   7   5  17      131.70      139.49     18.49 o 
   8   5  17      140.15      141.81     20.21 o 
   1   6  17        1.51       -6.86     12.06 o 
   2   6  17       10.27       15.86     11.95 o 
   3   6  17      147.78      132.27     14.93 o 
   4   6  17      162.29      155.50     15.46 o 
   5   6  17       72.97       90.64     15.57 o 
   6   6  17       42.65       36.16     15.31 o 
   7   6  17        9.99       26.84     16.73 o 
   8   6  17       69.88       51.88     25.32 o 
   1   7  17      394.67      314.27     20.21 o 
   2   7  17      115.49      115.99     16.39 o 
   3   7  17       69.47       53.67     14.24 o 
   4   7  17       81.88       58.50     15.32 o 
   5   7  17        0.67       12.99     15.10 o 
   6   7  17      150.31      167.78     19.11 o 
   7   7  17      361.50      376.04     27.89 o 
   1   8  17      310.11      295.88     20.20 o 
   2   8  17       59.48       75.14     16.53 o 
   3   8  17      147.48      123.22     18.93 o 
   4   8  17        4.98        3.72     15.44 o 
   5   8  17       88.88      115.37     17.28 o 
   6   8  17       10.01       43.09     17.51 o 
   7   8  17      221.99      241.64     44.19 o 
   1   9  17       42.15       84.92     16.81 o 
   2   9  17      168.13      170.47     19.95 o 
   3   9  17       80.51       73.38     17.57 o 
   4   9  17      103.38       95.23     19.24 o 
   5   9  17       34.23       24.64     18.24 o 
   6   9  17       22.66       23.69     31.84 o 
   1  10  17       21.18       20.01     16.75 o 
   2  10  17       21.18       67.12     18.13 o 
   3  10  17        0.89       24.51     20.49 o 
   4  10  17       10.88        4.36     38.69 o 
   1  11  17       24.28       12.07     58.09 o 
   2  11  17      267.12      351.10     73.69 o 
   0   0  18     5065.48     5190.60    141.56 o 
   1   0  18      644.08      646.75     33.76 o 
   2   0  18       10.36       16.60     18.19 o 
   3   0  18     3826.74     3975.21    104.64 o 
   4   0  18      263.69      265.83     26.21 o 
   5   0  18      240.44      209.97     29.00 o 
   6   0  18      165.78      170.75     28.43 o 
   7   0  18        2.87      -15.49     23.18 o 
   8   0  18     2369.21     2197.14    106.47 o 
   9   0  18      321.90      297.94     48.29 o 
   0   1  18      169.46      159.29     23.15 o 
   1   1  18     2294.80     2281.09     37.93 o 
   2   1  18     1588.03     1520.76     30.32 o 
   3   1  18      942.90      909.69     24.25 o 
   4   1  18      755.71      812.63     27.25 o 
   5   1  18      137.49      142.13     18.08 o 
   6   1  18      106.36      104.25     20.19 o 
   7   1  18      842.64      906.61     40.23 o 
   8   1  18       32.64       21.86     17.95 o 
   0   2  18      919.56      900.83     31.25 o 
   1   2  18      868.56      849.07     22.08 o 
   2   2  18     1203.39     1141.86     25.03 o 
   3   2  18     3364.39     3391.75     53.36 o 
   4   2  18      609.80      612.47     26.40 o 
   5   2  18       93.97       94.11     15.13 o 
   6   2  18      302.22      294.86     23.12 o 
   7   2  18        8.65       10.65     16.96 o 
   8   2  18      429.92      444.37     29.04 o 
   0   3  18      511.80      534.15     27.20 o 
   1   3  18      254.79      251.41     15.31 o 
   2   3  18      533.00      483.45     20.81 o 
   3   3  18      174.03      177.81     15.47 o 
   4   3  18      466.87      449.16     24.60 o 
   5   3  18      648.48      698.16     25.04 o 
   6   3  18     1706.24     1600.30     38.85 o 
   7   3  18      243.21      249.94     23.37 o 
   8   3  18        4.95       14.72     22.14 o 
   0   4  18      676.50      755.30     36.98 o 
   1   4  18      376.59      388.37     19.64 o 
   2   4  18     1055.00      990.39     25.70 o 
   3   4  18      589.81      604.90     26.51 o 
   4   4  18      987.83      999.87     26.63 o 
   5   4  18      491.21      489.60     22.57 o 
   6   4  18     1847.04     1789.26     38.61 o 
   7   4  18      425.21      429.41     28.32 o 
   8   4  18      117.01      131.55     34.61 o 
   0   5  18     1361.26     1354.73     45.87 o 
   1   5  18      116.32       88.44     14.27 o 
   2   5  18      182.73      175.90     16.27 o 
   3   5  18     2118.22     2094.47     38.22 o 
   4   5  18        3.70       10.62     12.66 o 
   5   5  18     1658.04     1566.21     38.15 o 
   6   5  18      492.52      535.11     24.18 o 
   7   5  18       74.35      123.79     18.49 o 
   0   6  18      108.32      100.54     21.98 o 
   1   6  18     1472.37     1487.62     34.30 o 
   2   6  18      320.13      348.89     19.63 o 
   3   6  18        9.53       13.40     13.48 o 
   4   6  18     1893.74     1910.81     37.42 o 
   5   6  18        9.11        3.61     13.99 o 
   6   6  18      296.82      338.32     21.32 o 
   7   6  18      187.15      196.62     26.45 o 
   0   7  18     1080.49     1070.97     43.01 o 
   1   7  18       47.17       45.64     15.56 o 
   2   7  18      966.70      988.55     32.96 o 
   3   7  18     1036.82     1004.18     28.67 o 
   4   7  18       37.65       61.82     15.69 o 
   5   7  18     1131.68     1223.74     31.70 o 
   6   7  18      118.26      146.14     23.45 o 
   0   8  18       60.37       96.29     23.87 o 
   1   8  18      427.19      403.56     28.76 o 
   2   8  18        4.94       31.48     15.77 o 
   3   8  18      430.29      413.13     28.71 o 
   4   8  18      699.29      799.88     30.54 o 
   5   8  18        9.30       55.61     23.66 o 
   0   9  18      703.32      798.11     43.12 o 
   1   9  18      416.41      464.47     31.55 o 
   2   9  18      602.95      690.27     31.22 o 
   3   9  18      662.96      766.72     35.93 o 
   4   9  18      242.68      308.82     41.25 o 
   1  10  18      282.34      252.60     71.68 o 
   2  10  18      977.87     1317.97    118.25 o 
   1   1  19       56.88       39.25     13.71 o 
   2   1  19      322.92      338.43     24.11 o 
   3   1  19       38.28       48.72     14.53 o 
   4   1  19       32.61       -6.08     13.94 o 
   5   1  19        3.95       -7.41     17.72 o 
   6   1  19        0.34        4.85     17.15 o 
   7   1  19      262.46      316.87     28.76 o 
   8   1  19      117.30       67.08     33.36 o 
   1   2  19       81.82       81.02     13.90 o 
   2   2  19      448.79      531.00     23.23 o 
   3   2  19      102.79       67.83     14.40 o 
   4   2  19       19.78       15.92     15.08 o 
   5   2  19       17.76       33.98     17.06 o 
   6   2  19      488.31      476.62     28.79 o 
   7   2  19        0.45       13.89     18.69 o 
   8   2  19      100.87      153.28     35.64 o 
   1   3  19      100.17      104.26     14.40 o 
   2   3  19      273.26      256.56     17.70 o 
   3   3  19      383.87      382.99     21.26 o 
   4   3  19       19.15       19.96     15.48 o 
   5   3  19       28.77       31.19     15.04 o 
   6   3  19      106.09       90.17     17.28 o 
   7   3  19      539.62      460.03     29.59 o 
   1   4  19       21.49       20.99     13.97 o 
   2   4  19      194.07      196.01     16.69 o 
   3   4  19       13.39       21.32     14.20 o 
   4   4  19      138.15      113.22     16.57 o 
   5   4  19        4.47        7.04     14.64 o 
   6   4  19      113.33       94.61     22.18 o 
   7   4  19       82.61      104.97     28.66 o 
   1   5  19        0.71       -6.12     14.15 o 
   2   5  19       22.19        8.21     13.51 o 
   3   5  19       74.33       40.63     14.22 o 
   4   5  19       35.47       45.14     14.96 o 
   5   5  19       57.01       48.39     15.65 o 
   6   5  19       30.59       50.36     16.09 o 
   7   5  19        3.26       53.76     29.47 o 
   1   6  19      174.37      159.41     17.67 o 
   2   6  19       97.40       82.71     17.87 o 
   3   6  19       49.77       51.62     14.74 o 
   4   6  19      127.75      102.84     16.56 o 
   5   6  19        7.25       34.44     15.72 o 
   6   6  19       15.45       47.44     23.82 o 
   1   7  19      568.80      514.98     26.86 o 
   2   7  19        6.14       -3.47     16.17 o 
   3   7  19       60.82       55.06     17.18 o 
   4   7  19        7.33       33.72     15.81 o 
   5   7  19        3.14       34.69     21.10 o 
   1   8  19       74.42       92.01     19.05 o 
   2   8  19      234.59      216.06     22.16 o 
   3   8  19       64.56       77.33     18.75 o 
   4   8  19       71.55       76.65     29.65 o 
   1   9  19      202.16      214.21     40.11 o 
   2   9  19      192.83      133.80     62.60 o 
   0   0  20        9.49       13.54     28.25 o 
   1   0  20     2360.26     2465.03     63.21 o 
   2   0  20     2723.16     2728.29     67.97 o 
   3   0  20     4065.61     4230.26     90.97 o 
   4   0  20      552.65      475.24     55.77 o 
   5   0  20       48.20       56.07     32.48 o 
   6   0  20      224.47      218.13     44.29 o 
   0   1  20      926.88      913.23     38.93 o 
   1   1  20     1553.64     1508.73     34.33 o 
   2   1  20     1117.69     1110.55     34.14 o 
   3   1  20      195.28      131.60     18.23 o 
   4   1  20      219.83      198.41     22.20 o 
   5   1  20        6.08        7.58     21.23 o 
   6   1  20      949.78      954.13     49.10 o 
   0   2  20       22.41       36.96     20.79 o 
   1   2  20        8.34       45.58     14.92 o 
   2   2  20       63.27       83.82     16.71 o 
   3   2  20      742.94      801.47     32.04 o 
   4   2  20       53.92       41.66     15.80 o 
   5   2  20      782.56      738.75     46.11 o 
   6   2  20       87.35       83.91     25.68 o 
   7   2  20      964.84     1126.45     95.39 o 
   0   3  20      661.80      668.44     41.47 o 
   1   3  20      209.91      151.64     17.35 o 
   2   3  20      271.55      239.74     19.66 o 
   3   3  20        2.33       26.28     16.46 o 
   4   3  20      387.69      418.55     24.96 o 
   5   3  20      172.26      138.58     20.56 o 
   6   3  20      819.40      993.99     57.94 o 
   0   4  20      269.03      286.50     29.29 o 
   1   4  20      339.94      372.78     20.78 o 
   2   4  20      120.89      137.72     16.54 o 
   3   4  20     1252.12     1151.57     31.67 o 
   4   4  20      925.72      945.67     33.82 o 
   5   4  20      643.95      697.91     29.22 o 
   6   4  20      422.73      429.95     31.35 o 
   0   5  20      423.41      411.95     57.21 o 
   1   5  20      110.08      103.59     16.70 o 
   2   5  20      663.86      773.30     29.18 o 
   3   5  20      209.39      169.16     18.97 o 
   4   5  20     1786.85     1882.24     44.90 o 
   5   5  20      954.79     1092.57     37.35 o 
   0   6  20       49.88       82.05     24.05 o 
   1   6  20      223.85      175.30     19.55 o 
   2   6  20      277.52      310.34     23.52 o 
   3   6  20     1015.22     1097.63     33.27 o 
   4   6  20      328.60      414.24     28.11 o 
   5   6  20     1441.35     1499.66     48.28 o 
   0   7  20        5.52        2.26     31.07 o 
   1   7  20       36.46       47.11     19.37 o 
   2   7  20      228.50      235.22     22.68 o 
   3   7  20      412.72      451.45     32.33 o 
   4   7  20      873.17     1094.21     58.22 o 
   0   8  20       55.90       86.36     37.07 o 
   1   8  20        7.05       35.93     28.56 o 
   2   8  20        1.61       80.09     55.04 o 
   1   1  21      131.82      159.44     17.71 o 
   2   1  21       36.82       69.37     20.94 o 
   3   1  21      141.23      152.78     19.99 o 
   4   1  21       75.23       57.57     21.64 o 
   5   1  21        0.32      -26.10     26.10 o 
   1   2  21      184.82      151.29     19.84 o 
   2   2  21      391.54      361.42     24.45 o 
   3   2  21      122.75       81.75     20.99 o 
   4   2  21       35.09       36.88     19.14 o 
   5   2  21        8.62      -36.76     48.09 o 
   1   3  21       83.04       73.20     18.07 o 
   2   3  21      288.66      237.90     21.60 o 
   3   3  21        2.87        9.57     17.57 o 
   4   3  21        7.45       30.79     19.09 o 
   5   3  21      166.23      152.72     32.46 o 
   1   4  21        3.85       11.86     17.35 o 
   2   4  21      249.27      294.55     23.18 o 
   3   4  21      259.57      258.68     22.84 o 
   4   4  21       46.31        8.86     24.01 o 
   5   4  21      264.74      229.00     31.03 o 
   1   5  21      290.74      290.19     22.63 o 
   2   5  21      148.66      169.76     21.15 o 
   3   5  21       41.12       58.32     21.01 o 
   4   5  21       69.17       64.93     27.58 o 
   1   6  21        3.92       28.23     20.21 o 
   2   6  21        7.30       23.14     22.81 o 
   3   6  21       60.27       61.48     33.77 o 
   1   7  21       12.39       14.65     46.28 o 
   0   0  22     1816.07     1950.16     82.58 o 
   1   0  22     3501.69     3518.08     82.49 o 
   2   0  22     3705.63     3869.41     89.00 o 
   3   0  22      150.43      151.91     36.60 o 
   0   1  22     1646.53     1527.62     59.68 o 
   1   1  22      553.32      648.16     28.08 o 
   2   1  22      274.70      259.88     23.14 o 
   3   1  22      751.24      837.52     40.01 o 
   4   1  22       96.16      120.02     58.21 o 
   0   2  22       48.38       35.51     23.57 o 
   1   2  22      320.93      405.29     51.91 o 
   2   2  22      908.21     1032.84     36.78 o 
   3   2  22      139.17      139.18     27.91 o 
   4   2  22      794.08     1052.60     73.07 o 
   0   3  22        1.44       20.46     29.69 o 
   1   3  22     1040.20     1098.41     36.67 o 
   2   3  22      137.34      137.47     22.88 o 
   3   3  22      552.71      604.74     71.72 o 
   0   4  22      656.87      795.45     53.24 o 
   1   4  22       14.59       22.14     23.80 o 
   2   4  22      382.92      523.83     50.51 o 
   3   4  22      156.85      189.85     30.22 o 
   0   5  22      111.92       67.08     53.85 o 
   1   5  22      920.22      993.69     48.54 o 
   1   1  23        3.07        9.75     22.18 o 
   1   2  23      468.19      449.76     46.15 o 
                                                 
